# Supplementary material for: Severe acute kidney injury in COVID-19 patients is associated with in-hospital mortality
Source: PLoS One. 2020 Dec 9;15(12):e0243528. doi: 10.1371/journal.pone.0243528 (PMC7725289; doi:10.1371/journal.pone.0243528)
Supplement: S1 Dataset — (XLSX) [file pone.0243528.s001.xlsx]

## Sheet: Sheet1
No.	hospital	male	SEX	age	WBC	Hb	PLT	Neutro	Lympho	NEU_LYM_Ratio	Na	K	Cl	BUN	Cr	eGFR CKD-EPI	Albumin	CRP	CPK	LDH	CXR_Infilt_ADM	HighCr_1wk	Delta_Cr	AKI	AKI Stage	Severe_AKI	Cr_Recovery	AKI_Recovery	HighCr_ADM	RRT	ICU	Ventil	Mortality	Mortal_Cause	HTN	DM	Medication
681	2	M	1	57	9710	16.5	180	77.1	11.8	6.5339	124	5	87	46	1.36	57.4	2.9	0.5	6851	1004	0	1.36	0	0						0	0	0	0		1	1	2
82	1	F	0	54	4760	13	235	52.3	38.7	1.35142	142	4.6	102	15	0.72	95.9	4.3	0.03	1798	684	0	0.71	-0.01	0						0	0	0	0		0	0	0
528	1	F	0	47	3780	13	170	44.1	41.5	1.06265	138	4.2	101	10	0.68	104.5	4.1	1.1	1205	466	1	0.68	0	0						0	0	0	0		0	0	2
588	1	M	1	31	4970	14.7	292	57.3	29.6	1.93581	142	3.7	102	11	0.91	111.9	4.2	0.1	1163	354	0	0.91	0	0						0	0	0	0		0	0	0
7	0	M	1	72	6060	15	109	71.8	21.1	3.40284	141	4.9	101	29	1.22	58.9	4.2	2.3	1036	696	1	0.78	-0.44	0					1.22	0	0	0	0		0	0	1
652	1	M	1	53	3770	14.9	166	64.4	25.5	2.52549	144	3.9	102	19	0.98	87.7	4.7	2.5	778	584	0	1.08	0.1	0					1.08	0	0	0	0		0	0	0
257	1	M	1	74	15440	11.7	184	88.5	6.2	14.2742	124	4.2	81	24	0.78	88.9	3.4	11.6	703	570	1	0.78	0	0					0.78	0	0	0	1	DNR	1	1	1
677	2	M	1	32	6380	10.9	52	73.2	16.6	4.40964	141	3.8	103	15	0.95	105.5	3.5	20.4	586	600	0	0.95	0	0						0	0	0	0		0	0	0
404	1	M	1	71	5290	12	345	76.3	15.1	5.05298	141	4.4	101	12	1.13	65	4.1	0.1	560	632	0	1.23	0.1	0						0	0	0	0		1	0	2
261	1	F	0	89	8420	11.9	319	79.8	13.9	5.74101	142	3	99	14	0.7	77.1	4	2.6	559	770	0	0.87	0.17	0						0	0	0	0		1	0	2
303	1	F	0	98	10920	9	200	88.7	8.6	10.314	140	3.3	98	17	0.93	51.3	2.6	15.5	547	792	1	0.93	0	0						0	0	0	1		1	0	1
1	0	M	1	49	4050	15.8	83	62.7	30.4	2.0625	138	4.5	100	17	1.22	69.7	3.8	3.1	538		1	0.99	-0.23	0					1.22	0	0	0	0		0	0	2
584	1	M	1	24	3110	16	160	47.6	36.7	1.297	142	4.5	100	11	1.01	103.6	4.2	0.1	524	372	0	1.01	0	0						0	0	0	0		0	0	0
686	2	F	0	65	6480	13.6	230	84.4	10.3	8.19417	142	3.5	101	7	0.69	99.6	3.7	13.5	507	890	1	0.77	0.08	0					1.05	0	1	1	0		1	0	1
679	2	M	1	80	6300	12.6	204	79	12.4	6.37097	137	4.3	96	15	0.85	82.3	3	15.8	473	716	1	1.06	0.21	0						0	0	0	0		1	1	1
359	1	M	1	78	10350	12.1	246	86	7.5	11.4667	143	4.2	105	24	0.99	72.6	3	15.2	445	1426	1	0.91	-0.08	0						0	0	0	0		1	1	1
60	1	F	0	50	5110	11	73	71.9	21.4	3.35981	141	4.3	103	22	0.78	88.9	3.8	1.9	431	576	1	0.79	0.01	0						0	0	0	0		1	0	1
11	0	M	1	77	3940	12	125	82.2	10.9	7.54128	135	4.9	98	58	4.06	13.3	3.6	8.2	429	1784	1	4.36	0.3	1	1	0		0	4.36	0	1	1	1	pneumonia	1	1	1
90	1	M	1	61	6030	13.3	281	69.6	16.3	4.26994	136	4.6	94	18	0.78	97.4	3.4	11.9	423	696	1	0.78	0	0						0	0	0	0		0	1	1
213	1	F	0	67	6960	12.5	183	89.7	8.5	10.5529	137	4.2	96	16	0.7	89.9	3.2	19.8	417	906	0	0.71	0.01	0					0.73	0	1	0	0		1	0	2
532	1	M	1	61	7560	11.7	114	84.6	12.7	6.66142	142	3.7	103	14	0.9	91.9	3.7	11.8	413	638	1	0.97	0.07	0						0	0	0	0		0	0	1
418	1	M	1	62	2500	13.4	109	46	41.6	1.10577	140	4.6	102	12	0.7	101.1	4.1	0.5	395	480	1	0.7	0	0						0	0	0	0		0	0	1
283	1	F	0	85	6450	11.6	165	89.14	7.9	11.2835	158	3.5	119	26	0.82	65.5	3.2	4.2	362	1102	1	0.82	0	0					1.34	0	0	0	1	DNR	0	0	1
183	1	F	0	63	5110	14.6	183	63.2	27.2	2.32353	143	3.2	96	23	1.28	44.6	4	2.1	358	554	1	1.57	0.29	0					1.57	0	0	0	0		1	1	1
357	1	F	0	62	4730	13.8	244	67.3	24.7	2.7247	135	3.4	92	16	0.83	76.4	4.3	11.3	354	752	1	0.83	0	0						0	0	0	0		0	0	1
333	1	F	0	63	5740	12.2	273	51.7	40.4	1.2797	144	4.4	105	21	0.75	85.1	4.3	0.2	352	504	1	0.75	0	0						0	0	0	0		0	0	1
58	1	M	1	79	3640	14.7	138	76.9	13.7	5.61314	132	4.4	93	18	1.1	63.5	3.8	7.4	345	752	1	1.14	0.04	0						0	0	0	0		1	0	1
358	1	M	1	71	6500	14	167	80.2	13.7	5.85401	133	4.1	95	13	1.04	71.9	3.6	2.9	316	568	1	1.04	0	0						0	0	0	0		1	0	1
613	1	F	0	59	5990	15.2	100	90.6	7.5	12.08	132	3.6	89	36	2.17	24.2	3.6	9.5	303	996	1	2.17	0	0						0	0	0	0		0	0	2
680	2	F	0	55	8950	10.5	396	90.4	6	15.0667	137	3.7	96	5	0.32	126.6	3	20.9	299	560	1	0.39	0.07	0					0.53	0	1	0	0		0	1	1
536	1	M	1	61	4480	16	165	56.1	32.1	1.74766	142	3.4	102	16	0.83	95	4.7	0.5	279	636	0	0.83	0	0						0	0	0	0		1	0	2
75	1	F	0	52	4280	9.6	118	72.4	17.8	4.06742	143	4	104	24	1.26	49.1	4.2	0.6	274	332	0	1.55	0.29	0					1.55	0	0	0	0		0	0	0
411	1	F	0	86	5620	13.9	259	68.3	19.9	3.43216	145	2.1	97	20	0.75	72.4	3.2	8.6	271	498	1	0.88	0.13	0					0.88	0	0	0	1	DNR	1	1	1
35	0	F	0	85	16720	11.7	233	93.3	3.1	30.0968	129	5.2	93	42	2.37	18.1	3.5	17.4	270	744	1	2.64	0.27	0					2.64	0	1	1	1		1	0	1
382	1	M	1	46	5490	15.4	225	56.6	34.1	1.65982	137	3.3	93	10	0.75	110	4	2.5	263	636	1	0.75	0	0						0	0	0	0		1	0	1
208	1	M	1	58	4310	15.4	176	57.6	37.6	1.53191	135	4.3	96	26	1.15	69.8	3.8	10	261	750	1	1.18	0.03	0						0	0	0	0		0	0	2
276	1	F	0	77	4810	11.5	157	53.6	37.6	1.42553	142	4.5	101	8	0.72	81	3.7	0.03	253	476	1	0.72	0	0						0	0	0	0		1	1	1
248	1	F	0	75	7620	9.2	382	72.9	20.1	3.62687	141	3.4	101	17	0.68	85.8	3.3	4.2	252	586	1	0.72	0.04	0						0	0	0	0		1	1	1
655	1	M	1	61	7460	14.3	187	69.9	23.3	3	139	3.3	99	12	0.83	98	3.4	6.9	244	770	1	0.83	0	0					0.86	0	0	0	0		0	0	1
624	1	F	0	75	6700	11.6	210	60.6	32.1	1.88785	146	4.7	105	21	1.25	42.2	4.1	0.1	233	534	1	1.25	0	0					1.25	0	0	0	0		1	1	1
9	0	M	1	54	2840	12.9	103	65.5	23.9	2.74059	138	3.8	99	12	0.65	110.3	4.6	0.2	221	448	0	0.82	0.17	0					0.82	0	0	0	0		0	0	0
59	1	F	0	61	6550	11.1	369	61.1	28.1	2.17438	139	3.6	99	12	0.64	96.6	3.5	6.9	220	808	1	0.64	0	0						0	0	0	0		1	0	1
235	1	F	0	81	4280	10.5	173	52.3	40	1.3075	144	4.7	106	19	0.75	75	3.7	2.3	220	584	1	0.75	0	0						0	0	0	0		1	0	1
187	1	F	0	77	3570	11.1	218	54.8	32.8	1.67073	141	4.4	102	18	0.9	61.9	3.2	0.1	202	556	1	0.97	0.07	0						0	0	0	0		1	0	1
401	1	M	1	76	5020	14.2	176	64.3	26.9	2.39033	137	4.8	99	36	1.86	34.4	4	2.8	200	620	1	1.86	0	0						0	0	0	0		1	0	1
657	1	F	0	48	3950	12.5	273	74.1	11.4	6.5	141	3.9	103	10	0.75	94.6	4.4	0.03	193	360	0	0.75	0	0					0.75	0	0	0	0		0	0	0
281	1	F	0	67	6220	11.8	311	43.9	48.4	0.907025	141	5	101	15	1.18	48.2	43	0.03	191	348	0	1.18	0	0						0	0	0	0		0	0	2
563	1	M	1	44	5220	13.1	328	48.5	40	1.2125	139	4.5	97	13	1.03	87.9	4.1	3.7	187	424	1	1.03	0	0						0	0	0	0		0	0	2
558	1	F	0	57	5540	11.6	177	57	33.6	1.69643	139	4.5	100	11	0.63	99.9	4.3	0.03	183	478	0	0.63	0	0						0	0	0	0		0	0	0
223	1	M	1	60	5000	13.2	143	81.2	13.4	6.0597	123	4	83	11	0.78	98.1	4	9.2	182	756	1	0.78	0	0						0	0	0	0		1	0	1
403	1	M	1	57	3660	15.8	198	60.1	27.6	2.17754	142	4.3	103	16	0.53	117.4	4.2	0.1	181	480	0	0.55	0.02	0						0	0	0	0		1	0	2
83	1	M	1	72	4790	11.8	157	53.5	34.7	1.54179	139	4.7	102	21	1.31	54	4	0.1	179	352	0	1.31	0	0						0	0	0	0		1	1	2
586	1	M	1	52	4490	15	191	49.4	37.2	1.32796	145	4.1	103	20	0.84	100.7	4.5	0.1	178	434	0	0.84	0	0						0	0	0	0		1	0	2
495	1	F	0	60	2550	11.2	104	56.8	31.8	1.78616	135	3.5	95	12	0.66	96.3	4	2.5	177	554	1	0.74	0.08	0						0	0	0	0		0	0	1
13	0	F	0	76	7580	12.3	246	76.5	16.9	4.52663	130	4.9	94	24	1.07	50.5	3.5	4.9	167	958	1	1.26	0.19	0					1.26	0	1	1	0		1	1	1
4	0	F	0	85	4560	11.3	126	73	20	3.65	140	3.7	100	21	0.58	84.3	3.6	3.1	164	474	1	0.36	-0.22	0					0.58	0	0	0	0		0	0	1
400	1	F	0	69	3630	11.7	165	47.9	40.2	1.19154	142	3.7	101	10	0.77	79.6	3.4	0.2	164	742	1	0.77	0	0						0	0	0	0		0	0	1
626	1	F	0	66	3440	11.8	125	86.6	25.3	3.42292	140	3.8	97	14	0.65	92.8	3.6	8.1	163	792	1	0.91	0.26	0					0.91	0	0	0	0		0	1	1
135	1	F	0	57	4030	10.8	280	24	63.3	0.379147	143	4.1	105	18	0.71	94.8	4	0.1	161	458	1	0.74	0.03	0						0	0	0	0		0	0	2
114	1	M	1	70	7420	11.8	185	73.9	15.2	4.86184	136	3.1	98	13	0.64	99.2	3.5	3.2	160	448	1	0.77	0.13	0						0	0	0	0		0	0	1
637	1	F	0	78	4540	11.2	207	67.7	18.9	3.58201	137	4.7	99	13	0.42	98.5	3	3.1	160	550	1	0.42	0	0					0.42	0	0	0	0		0	0	1
30	0	M	1	73	4260	12.5	160	82.2	13.1	6.27481	138	4.2	102	40	2.04	31.4	3.4	13.1	159	1276	1	3.91	1.87	1	2	1		0	3.91	0	1	1	1		1	1	1
139	1	M	1	66	12020	11.9	192	85.3	9.7	8.79381	136	5.3	102	35	1.4	52	2.8	20.4	159	1342	1	1.7	0.3	1	3	1		0	6.01	1	1	1	1		1	1	1
47	1	F	0	66	5270	10	302	79.9	11	7.26364	135	4.6	97	12	0.52	99.9	2.9	4.7	157	860	1	0.59	0.07	0						0	0	0	0		0	0	1
300	1	F	0	70	4490	11.4	181	53	31.4	1.6879	141	4.3	101	13	0.55	95.3	4.2	0.03	157	436	0	0.55	0	0						0	0	0	0		0	0	2
646	1	F	0	69	3670	12.3	158	55	33	1.66667	140	4.2	100	9	0.65	90.9	4.3	1	156	484	0	0.75	0.1	0					0.75	0	0	0	0		0	0	2
306	1	M	1	65	4680	16.7	112	55.4	38.2	1.45026	136	4.6	97	30	1.42	51.5	4.1	11.7	154	942	1	1.42	0	1	3	1		0	2.77	1	1	1	1		1	1	1
266	1	M	1	44	5790	16.1	195	65	28.5	2.2807	143	4	102	13	0.74	112.2	4.5	0.1	150	908	0	0.97	0.23	0						0	0	0	0		0	0	0
3	0	M	1	72	6590	12.1	217	73.1	20.9	3.49761	130	4.3	89	20	1.21	59.5	3.8	0.2	149	738	1	1.21	0	0					1.21	0	0	0	0		0	1	1
480	1	M	1	67	4200	13.5	173	35.5	51.9	0.684008	140	4.3	104	12	0.62	93.6	3.9	0.2	149	558	1	0.8	0.18	0						0	0	0	0		0	0	1
102	1	F	0	59	3900	14.4	243	38	48.7	0.780287	142	4.2	104	14	0.69	95.6	4.4	0.1	148	480	1	0.69	0	0						0	0	0	0		1	0	1
470	1	M	1	37	3930	13.6	212	53.2	33.8	1.57396	142	4	101	16	0.94	103.2	4.4	0.03	146	348	0	1.23	0.29	0					1.23	0	0	0	0		0	0	0
659	1	F	0	54	3810	13.5	270	29.2	52.5	0.55619	139	4.1	98	9	0.76	89.2	4.4	0.2	145	452	0	0.76	0	0						0	0	0	0		0	0	0
319	1	F	0	66	3370	13.9	165	49.5	37.4	1.32353	142	3.6	101	10	0.85	71.6	4.2	1.9	144	628	1	0.85	0	0						0	0	0	0		0	0	1
397	1	F	0	76	4960	12.2	156	44.7	44	1.01591	143	3.8	103	19	0.7	84.4	4.3	0.1	144	326	0	0.7	0	0						0	0	0	0		1	0	2
19	0	M	1	82	6200	12.5	197	61.2	33.4	1.83234	134	5.5	105	46	2.29	25.6	3.3	12.2	140	1228	1	2.15	-0.14	0					2.29	0	1	0	0		1	0	1
27	0	F	0	82	9520	9.9	192	78.5	12.3	6.38211	140	4.8	103	18	1.1	46.9	3.8	1.3	140		0	0.91	-0.19	0					1.1	0	0	0	0		1	0	2
634	1	F	0	60	7640	13.5	286	70.3	19.9	3.53266	146	3.4	102	12	0.92	67.9	4.6	0.03	140	476	0	0.92	0	0					0.92	0	0	0	0		1	1	2
37	1	F	0	69	5190	12.1	187	73.4	19.1	3.84293	145	4	103	12	0.66	90.4	4.1	1.5	139	552	0	0.74	0.08	0						0	0	0	0		1	0	2
163	1	M	1	62	3680	10.6	124	75	11.1	6.75676	138	4	102	15	0.97	83.3	3.6	5.7	139	476	1	1.09	0.12	0						0	0	0	0		0	0	1
647	1	F	0	57	3090	11.7	137	42.8	41.4	1.03382	143	3.9	104	11	0.74	90.2	3.7	0.2	138	414	0	0.87	0.13	0					0.87	0	0	0	0		0	0	0
18	0	M	1	85	2740	12.5	82	71.5	21.2	3.37264	133	3.7	98	15	0.64	89.3	3.4	4.8	135	698	1	0.92	0.28	0					1.44	0	1	0	1		0	0	1
205	1	M	1	58	4350	15.1	264	43.9	41.6	1.05529	141	4.1	102	10	0.81	98	4.1	3	135	586	1	0.81	0	0						0	0	0	0		0	0	2
387	1	F	0	81	16150	12.3	168	89	6.7	13.2836	134	4.7	94	20	0.8	69.4	3	14.4	135	562	1	3	2.2	1	3	1		0	3	1	1	1	1		1	1	1
327	1	M	1	32	4160	15.6	204	41.4	44.7	0.926174	140	4.1	99	17	1.29	72.9	4.7	0.7	134	454	0	1.33	0.04	0						0	0	0	0		0	0	0
353	1	F	0	63	6720	11.4	282	70.2	21.7	3.23502	137	4.4	99	20	0.84	74.2	4.2	0.4	133	406	1	0.99	0.15	0						0	0	0	0		0	0	1
79	1	F	0	61	3040	12.5	169	63.9	26.6	2.40226	136	4.1	97	6	0.55	101.6	4.1	1.6	129	670	1	0.55	0	0						0	0	0	0		0	0	1
130	1	M	1	72	3050	12.1	200	78.7	17.7	4.44633	144	4.3	109	30	1.01	74	3	13	129	676	1	1.04	0.03	0					1.04	0	1	0	0		0	0	1
233	1	F	0	64	5690	12.6	534	35.8	51	0.701961	140	4.7	100	17	0.78	80.6	4.2	0.9	128	520	1	0.85	0.07	0						0	0	0	0		0	0	1
264	1	M	1	82	5190	14.7	78	67.4	20.6	3.27184	137	4.8	96	18	1.16	58.3	4	0.1	128	512	0	1.33	0.17	0						0	0	0	0		1	0	2
658	1	F	0	64	4520	12.7	210	60.2	26.1	2.30651	135	3.5	93	8	0.61	96.1	4.5	0.5	128	508	0	0.61	0	0					0.61	0	0	0	0		0	1	2
342	1	M	1	69	7720	13.8	356	66.3	22	3.01364	136	4.9	95	11	1.11	67.4	4.2	0.9	127	480	1	1.12	0.01	0						0	0	0	0		0	1	1
639	1	F	0	84	7030	10.4	221	67.2	22.3	3.01345	118	5.1	79	36	1.12	45.2	3	10.8	127	754	1	1.12	0	0					1.12	0	1	1	0		1	0	1
391	1	M	1	36	6070	14.4	340	53.2	37.7	1.41114	141	3.8	102	8	0.75	118	4.6	0.1	126	500	0	0.75	0	0						0	0	0	0		1	1	2
561	1	M	1	50	3690	14.4	195	52.2	30.9	1.68932	143	3.7	106	13	1.01	86.3	4.3	0.1	125	488	1	1.1	0.09	0						0	0	0	0		0	0	2
694	2	M	1	87	6730	13	149	86.1	5.9	14.5932	137	4	102	26	1.14	57.5	3.1	10.9	125	822	1	1.19	0.05	0					1.19	0	0	0	1	DNR	1	1	1
514	1	M	1	53	4350	14.4	208	48.3	37.9	1.27441	143	4.1	104	15	0.76	104.2	4.5	0.3	124	498	0	0.93	0.17	0						0	0	0	0		0	0	0
87	1	M	1	34	2730	14.6	239	36.2	48	0.754167	141	3.9	100	11	0.92	108.1	4.8	0.3	123	446	0	0.92	0	0						0	0	0	0		1	0	2
422	1	F	0	52	6130	12.7	178	62.3	26.1	2.38697	142	4.4	103	12	0.73	95	4.4	0.1	123	420	0	0.73	0	0						0	0	0	0		0	0	0
91	1	M	1	87	6380	10.4	286	80.1	10.2	7.85294	143	5.2	106	16	1.09	60.7	3.7	0.3	122	536	1	1.29	0.2	0						0	0	0	0		1	1	1
287	1	F	0	79	6950	13.6	207	58.9	30.4	1.9375	142	4.9	101	17	1.07	65.7	4.4	0.4	121	464	0	1.12	0.05	0						0	0	0	0		1	0	2
635	1	F	0	94	4420	10.1	68	49	39	1.25641	142	2.3	102	15	0.88	56.4	2.9	2.8	121	712	1	1.29	0.41	1	1	0	0.29	1	1.29	0	0	0	0		0	0	1
200	1	F	0	67	6690	12	540	56.3	27.2	2.06985	138	4.8	100	13	0.58	95.7	4.3	0.03	120	458	1	0.64	0.06	0						0	0	0	0		1	0	1
664	1	F	0	53	5580	11.1	376	51.1	39.6	1.2904	144	3.7	104	8	0.7	99.2	3.9	0.4	120	476	1	0.7	0	0					0.75	0	0	0	0		0	1	1
199	1	F	0	72	6270	13.1	278	69	22.2	3.10811	147	4.1	105	15	0.68	87.7	4.6	0.03	119	608	0	0.68	0	0						0	0	0	0		0	0	2
567	1	M	1	87	3260	14.2	127	31	45.1	0.687361	142	4.2	104	21	0.9	76.5	3.7	0.6	119	470	0	1.08	0.18	0						0	0	0	0		1	0	2
683	2	M	1	51	9010	16.6	144	75	13.9	5.39568	141	4.3	98	25	1.59	49.5	4.5	0.5	118	498	1	1.6	0.01	0						0	0	0	0		1	0	1
188	1	M	1	19	2970	14.4	143	43.7	44.8	0.975446	142	3.9	102	12	1	108.6	4.4	0.03	117	266	0	1	0	0						0	0	0	0		0	0	0
542	1	M	1	31	3020	15.7	220	25.5	62.6	0.407348	141	4.2	104	16	0.72	124.3	4.2	0.03	117	404	0	0.88	0.16	0						0	0	0	0		0	0	0
612	1	F	0	72	3770	11	130	87.7	9.3	9.43011	132	4.5	96	31	1.6	32	2.9	9.3	117	752	1	1.6	0	0						0	0	0	0		1	1	1
117	1	F	0	79	5270	10.9	198	56.6	32.8	1.72561	142	3.9	103	17	0.71	81.3	4.2	0.1	116	490	1	0.77	0.06	0						0	0	0	0		1	0	1
254	1	F	0	70	6730	12.4	262	71.3	19.9	3.58291	138	3.6	98	9	0.56	94.8	3.9	7.1	116	964	1	0.56	0	0						0	0	0	0		0	0	1
439	1	M	1	36	5190	15.3	236	46	40.1	1.14713	141	4.2	99	12	0.85	112.1	4.6	0.3	116	518	0	0.85	0	0						0	0	0	0		0	0	0
519	1	F	0	52	6030	11.9	196	64.9	23.3	2.78541	143	3.8	101	10	0.53	109.5	3.5	3.9	115	722	1	0.7	0.17	0						0	0	0	0		0	0	2
690	2	F	0	50	2410	10.8	174	58.2	28.6	2.03497	142	4.2	106	10	0.61	106	4.1	0.2	115	376	0	0.61	0	0						0	0	0	0		0	0	0
211	1	F	0	74	3830	12.4	102	56.4	37.1	1.52022	135	4.2	94	9	0.65	87.7	4	4.4	114	662	1	0.65	0	0						0	0	0	0		0	0	1
217	1	F	0	78	6600	12.4	302	54.7	29.5	1.85424	132	4.1	94	17	0.64	85.7	4.3	0.03	113	442	1	0.67	0.03	0						0	0	0	0		1	1	1
616	1	M	1	78	6110	13.8	129	72.8	12.8	5.6875	142	4.3	102	21	1.39	48.2	4.2	8.8	113	540	1	1.84	0.45	1	1	0	1.15	1	1.94	0	0	0	0		1	0	1
696	2	M	1	62	4830	10.5	426	65.4	25.5	2.56471	141	3.3	102	9	0.79	95.6	3.7	1.8	113	474	1	0.85	0.06	0						0	0	0	0		0	0	1
455	1	F	0	55	5130	12.5	312	57.2	31.8	1.79874	144	4.6	105	23	0.8	83.3	4.1	0.1	112	468	1	0.99	0.19	0						0	0	0	0		0	0	2
5	0	M	1	63	10710	12.8	471	58.1	26.8	2.16791	136	2.9	99	12	0.69	101	3.5	9.7	111	478	1	0.85	0.16	0					0.85	0	0	0	0		1	1	1
294	1	M	1	69	3240	12.9	115	59.2	30.9	1.91586	137	4.2	99	16	0.94	82.4	4.1	5	111	572	0	0.94	0	0						0	0	0	0		0	0	2
610	1	M	1	36	3360	12.6	183	28.6	60.7	0.47117	142	4.4	103	13	0.85	112.1	4.8	0.03	111	588	1	0.85	0	0						0	0	0	0		0	0	2
88	1	F	0	67	5740	12.8	300	47.1	42.5	1.10824	141	4	101	11	0.54	98	4.4	0.03	110	448	1	0.54	0	0						0	0	0	0		1	0	1
179	1	M	1	86	3960	12	243	71.3	20.5	3.47805	141	4.2	102	10	0.86	78.5	3.4	0.1	110	512	1	0.95	0.09	0						0	0	0	0		1	0	1
375	1	M	1	33	3870	14	266	30.2	54	0.559259	140	4.3	102	13	0.81	116.8	4.7	0.1	110	362	0	0.81	0	0						0	0	0	0		0	0	0
622	1	F	0	80	8080	14.3	403	82.5	10	8.25	138	3.8	94	22	1.2	56.8	3.5	18.3	110	892	1	1.2	0	0					1.2	0	0	0	0		0	0	1
128	1	F	0	73	7720	12.3	370	59.9	31.3	1.91374	145	4.1	103	18	0.74	80.6	4.3	0.4	109	498	1	0.74	0	0						0	0	0	0		1	0	1
209	1	M	1	56	6250	15.2	132	63.5	25.1	2.52988	139	3.7	99	20	1.02	81.8	4.6	1.5	108	544	1	1.02	0	0					1.28	0	1	0	0		0	1	1
234	1	F	0	54	4650	13.6	236	50.7	39.6	1.2803	143	4.3	103	17	0.66	100.5	4.3	0.03	108	518	0	0.66	0	0						0	0	0	0		0	0	0
460	1	F	0	68	6440	11.5	177	54.9	34	1.61471	142	3.9	103	14	0.59	94.5	4.3	0.03	108	438	0	0.59	0	0						0	0	0	0		1	0	2
242	1	M	1	30	7680	15.1	276	69.6	19.1	3.64398	141	5.1	100	11	1.01	99.3	4.4	0.03	106	390	1	1.01	0	0						0	0	0	0		0	0	2
340	1	F	0	78	5170	11.1	252	67	23.6	2.83898	141	3.3	101	10	0.72	80.5	3.5	3.1	106	668	1	0.75	0.03	0						0	0	0	0		0	0	1
448	1	M	1	78	5410	14.3	256	47.6	37.5	1.26933	141	5	101	15	1.08	65.4	3.7	0.4	106	532	1	1.19	0.11	0						0	0	0	0		0	0	1
541	1	F	0	26	3980	12.6	176	52	37.7	1.37931	139	3.9	99	10	0.71	117.9	4.4	0.03	106	464	0	0.71	0	0						0	0	0	0		0	0	0
682	2	F	0	83	10190	9.4	200	69.1	23.2	2.97845	139	4.9	100	31	2	22.6	3.9	0.6	106	428	0	2.33	0.33	1	1	0	2.3	0	2.33	0	0	0	0		1	1	2
138	1	F	0	62	4330	12.1	275	55.2	36	1.53333	142	5	102	17	0.64	95.9	3.9	0.4	105	458	1	0.72	0.08	0						0	0	0	0		1	0	1
231	1	M	1	52	6030	13.5	231	59.5	28	2.125	137	4.2	100	12	1.05	81.2	3.8	1	105	606	1	1.05	0	0						0	0	0	0		0	0	2
42	1	F	0	81	5700	11.5	338	64.4	23.2	2.77586	134	4.7	96	9	0.56	87.7	3.9	8.4	104	668	1	0.66	0.1	0						0	0	0	0		0	0	1
140	1	M	1	81	9130	12.8	293	91	6.8	13.3824	145	4	105	36	0.73	87	2.9	9.5	104	1314	1	0.82	0.09	0						0	0	0	0		0	0	1
111	1	F	0	74	12310	12.2	224	91.7	6.6	13.8939	134	4.5	97	27	1.01	55	3.6	14.8	103	1274	1	1.01	0	0					1.01	0	1	0	0		1	0	1
589	1	M	1	22	3650	14.8	185	40.3	43.8	0.920091	143	3.9	101	14	0.92	117.6	4.2	0.2	103	616	0	0.92	0	0						0	0	0	0		0	0	0
198	1	F	0	69	8800	10.4	166	81.6	5.3	15.3962	129	4.5	92	35	1.55	33.9	4.1	9.1	102	866	1	1.55	0	0						0	0	0	0		1	0	1
393	1	F	0	65	5670	11.4	178	56.4	34	1.65882	143	3.8	103	15	0.72	88.2	4.2	0.1	102	458	1	0.72	0	0						0	0	0	0		0	0	1
15	0	F	0	86	5660	9.2	177	67.1	17.8	3.76966	143	5.4	104	42	3.14	12.8	4.2	0.1	101	500	0	3.89	0.75	1	1	0	2.29	1	3.89	0	0	0	0		1	0	2
125	1	M	1	64	4510	10.5	202	64.8	25.7	2.5214	123	4.1	87	9	0.4	125.5	3	0.8	101	454	1	0.4	0	0						0	0	0	0		0	0	1
240	1	M	1	68	5400	12.2	342	62.9	21.3	2.95305	144	4.1	103	17	1.1	68.6	3.9	0.7	101	374	1	1.1	0	0						0	0	0	0		0	0	1
341	1	M	1	65	3680	12.4	155	41.4	46.7	0.88651	142	4.4	104	13	0.65	102.1	3.7	0.5	101	428	1	0.67	0.02	0						0	0	0	0		0	0	1
365	1	M	1	57	4810	14.8	209	60.7	31.4	1.93312	143	3.3	100	15	0.77	100.7	4.2	0.6	101	442	0	0.77	0	0						0	0	0	0		0	0	0
611	1	F	0	50	4370	12.4	169	57.2	28.6	2	131	2.7	89	18	1.15	55.6	3.5	5.2	101	604	1	1.15	0	0					1.15	0	0	0	0		1	0	1
12	0	F	0	56	2100	11.6	127	35.7	51.9	0.687861	141	4.5	104	16	0.74	90.9	4.2	0.3	100	352	0	0.66	-0.08	0					0.74	0	0	0	0		1	1	2
337	1	F	0	78	4420	13.9	199	56.3	28.3	1.9894	138	4.4	98	14	0.93	59.5	3.9	0.1	100	686	0	0.93	0	0						0	0	0	0		1	1	2
352	1	F	0	79	5860	11.4	256	57	32.6	1.74847	144	4	104	21	0.72	79.9	4	0.03	100	488	0	0.72	0	0						0	0	0	0		1	0	2
530	1	M	1	63	5820	14.3	210	56.5	33	1.71212	139	3.9	99	12	0.95	84.8	4.3	0.03	100	366	0	0.95	0	0						0	0	0	0		0	0	2
110	1	F	0	57	5060	12	212	55.9	37.2	1.50269	143	4.1	102	7	0.58	102.6	3.8	0.1	99	506	1	0.7	0.12	0						0	0	0	0		0	0	2
499	1	F	0	44	4790	12.8	147	54.2	34.2	1.5848	145	4.2	107	13	0.78	92.7	4.2	0.1	99	456	0	0.79	0.01	0						0	0	0	0		0	0	0
650	1	F	0	70	5070	13	266	57.5	31.2	1.84295	141	3.9	103	11	0.62	91.7	44	0.3	99	452	0	0.76	0.14	0					0.76	0	0	0	0		0	0	2
84	1	M	1	77	7980	12.9	327	69.2	20.4	3.39216	144	3.8	102	28	1.53	43.2	3.7	2.9	98	508	1	1.53	0	0						0	0	0	0		1	1	1
575	1	M	1	31	2900	14.8	219	32.5	54.8	0.593066	145	3.9	102	12	0.91	111.9	4.4	0.1	97	488	0	0.91	0	0						0	0	0	0		0	0	0
105	1	F	0	76	3940	13.6	230	59.1	29.7	1.9899	137	4.1	94	12	0.65	86.5	4.5	0.03	96	460	0	0.72	0.07	0						0	0	0	0		1	0	2
115	1	M	1	76	8260	15.2	199	64.1	22.9	2.79913	141	4.4	101	13	0.87	83.8	3.7	0.9	96	364	0	0.87	0	0						0	0	0	0		0	0	2
268	1	F	0	56	5760	12.3	212	59.7	31.8	1.87736	144	3.7	104	14	0.91	71.8	4.2	0.03	96	386	1	0.91	0	0						0	0	0	0		0	0	2
456	1	M	1	58	3600	12.7	121	56.9	28.9	1.96886	141	4.3	103	18	0.83	97	3.8	0.2	96	450	0	0.83	0	0						0	0	0	0		0	0	0
373	1	M	1	69	11250	14.2	412	65.8	24.8	2.65323	136	5	95	13	0.92	84.6	3.9	1	95	492	1	0.92	0	0						0	0	0	0		0	0	1
376	1	F	0	52	4610	10.6	291	64.4	23.9	2.69456	141	4	100	19	0.67	101.4	4.3	0.03	95	364	0	0.67	0	0						0	0	0	0		0	0	0
38	1	F	0	67	3270	11.5	139	59.3	32.7	1.81346	138	3.5	100	11	0.62	93.6	3.6	1.4	94	462	1	0.52	-0.1	0						0	0	0	0		0	0	1
478	1	M	1	86	7070	10.4	140	88.1	9.1	9.68132	136	4.7	103	52	3.98	12.8	2.1	21	94	1992	1	4.16	0.18	0					5.6	0	1	0	1	DNR	1	1	1
483	1	F	0	47	7200	12	228	50.1	42.5	1.17882	141	3.7	99	10	0.63	107.2	4.2	0.1	94	606	0	0.64	0.01	0						0	0	0	0		0	0	0
582	1	M	1	52	4370	15.6	183	47.8	35.9	1.33148	144	5	103	16	1.11	75.9	3.8	0.03	94	402	0	1.11	0	0						0	0	0	0		1	1	2
31	0	M	1	68	4700	12.1	104	60.6	29.8	2.03356	135	4.7	97	13	0.83	90.4	3.5	6.8	93	820	1	0.85	0.02	0					0.85	0	0	0	0		1	1	1
157	1	F	0	72	5250	13	138	53.1	36.8	1.44293	139	4.7	101	9	0.68	87.7	4.2	0.03	93	508	0	0.73	0.05	0						0	0	0	0		0	0	2
409	1	F	0	78	4490	12.1	242	52.7	38.5	1.36883	140	4.4	99	12	0.61	87.1	4.1	0.2	93	496	1	0.61	0	0						0	0	0	0		1	0	1
545	1	F	0	57	3660	13.2	207	36.9	51.6	0.715116	144	4.9	105	10	0.93	68.4	4.4	0.4	93	762	1	0.93	0	0						0	0	0	0		1	0	1
100	1	F	0	66	3000	12.3	144	50	41.7	1.19904	141	3.8	103	12	0.62	94.3	3.6	1.5	92	686	1	0.67	0.05	0						0	0	0	0		0	0	1
181	1	F	0	20	2820	13.4	234	30.9	57.8	0.534602	147	4.3	104	10	0.7	125.1	4.7	0.03	92	396	0	0.7	0	0						0	0	0	0		0	0	0
524	1	F	0	59	4800	13.9	190	57.5	31.9	1.80251	145	3.8	103	14	0.77	84.8	4.8	0.03	92	522	0	0.85	0.08	0						0	0	0	0		0	0	0
573	1	F	0	21	2820	13.1	256	51.9	31.9	1.62696	140	3.7	104	8	0.71	122.1	4.4	0.09	91.6	315.9	1	0.71	0	0						0	0	0	0		0	0	2
120	1	F	0	69	4880	11.6	183	78.3	15.2	5.15132	134	4.6	96	35	1.21	45.8	3.5	14.5	91	740	1	1.21	0	0						0	0	0	0		1	1	1
531	1	M	1	48	4620	15.1	167	55.9	35.1	1.59259	141	4.3	100	11	0.79	106.2	4.6	0.1	91	358	0	0.79	0	0						0	0	0	0		1	0	2
576	1	M	1	29	4690	14.3	215	53.7	34.3	1.5656	143	3.6	103	13	0.72	126.1	4.7	0.7	91	488	0	0.72	0	0						0	0	0	0		0	0	0
43	1	M	1	72	4140	11	179	47.2	42.8	1.1028	134	4.2	97	20	0.89	65	4.1	0.03	90	356	1	0.89	0	0						0	0	0	0		1	0	1
78	1	F	0	81	7430	13.6	148	69.7	22.5	3.09778	143	4.4	103	18	1.03	51.1	4.7	0.2	90	476	0	1.03	0	0						0	0	0	0		0	0	2
154	1	F	0	59	5160	10.2	327	49.4	40.3	1.22581	141	4.2	103	11	0.68	96.1	3.8	0.5	90	388	1	0.68	0	0						0	0	0	0		0	0	2
275	1	M	1	46	4390	15	163	56.7	30.1	1.88372	140	3.8	100	9	0.9	102.1	3.9	3.2	90	462	1	0.9	0	1	3	1		0	0.9	1	1	1	1		0	0	2
449	1	F	0	74	8190	15.3	444	57.9	33.6	1.72321	142	4.8	101	14	0.74	80.1	3.8	0.1	90	710	1	0.74	0	0						0	0	0	0		0	0	1
452	1	M	1	59	5860	14.3	174	54.8	33.8	1.6213	138	4.5	98	20	1.26	62	4.3	0.3	90	478	0	1.26	0	0						0	0	0	0		0	1	2
640	1	F	0	63	5240	13.1	388	53.8	34.7	1.55043	138	3.2	90	14	0.7	92.5	3.8	2.5	90	552	1	0.7	0	0					0.7	0	0	0	0		1	0	1
150	1	F	0	21	8650	13	333	61.4	30.6	2.00654	143	4.7	104	11	0.58	132.2	4.6	0.1	89	334	0	0.58	0	0						0	0	0	0		0	0	0
204	1	F	0	68	4390	14.8	142	51.9	38.5	1.34805	138	3.1	95	12	0.68	90.2	3.8	1.2	89	704	0	0.68	0	0						0	0	0	0		0	0	2
210	1	M	1	75	5450	13.5	298	63.5	25.1	2.52988	140	4.7	102	20	1.07	67.5	3.8	0.3	89	472	1	1.08	0.01	0						0	0	0	0		1	0	1
442	1	F	0	69	3390	12.2	166	61.3	29.8	2.05705	140	3.2	99	16	0.78	77.8	4	0.4	89	448	0	0.78	0	0						0	0	0	0		0	0	2
97	1	F	0	34	4830	12.7	550	53	34.8	1.52299	142	4.8	103	7	0.7	113.4	4	0.9	88	686	1	0.76	0.06	0						0	0	0	0		0	0	2
149	1	F	0	43	5860	12.1	308	62.8	26.8	2.34328	138	3.8	98	13	0.47	121.4	4.3	0.2	88	336	0	0.47	0	0						0	0	0	0		0	0	0
256	1	F	0	77	5980	12.1	150	45.5	44.3	1.02709	141	3.8	100	13	0.71	82.4	4.5	0.03	88	368	0	0.71	0	0						0	0	0	0		1	1	2
273	1	M	1	78	4130	11.9	268	67.7	24.2	2.79752	134	3.8	96	15	0.86	83.1	1.9	5.2	88	600	1	0.86	0	0						0	0	0	0		1	1	1
417	1	F	0	45	2480	13.6	234	30.2	59.7	0.505863	140	3.7	101	10	0.59	111	4.2	0.03	88	494	0	0.59	0	0						0	0	0	0		0	0	0
527	1	F	0	32	4510	12	351	45.6	41.2	1.1068	143	4	103	12	0.6	121	4.7	0.1	88	452	0	0.6	0	0						0	0	0	0		0	0	0
597	1	M	1	59	5120	12.3	189	56.2	30.3	1.85479	141	4.6	104	16	0.82	96.8	4.1	0.8	88	542	0	0.82	0	0						0	0	0	0		0	0	0
643	1	F	0	60	3810	12.1	233	64.8	23.9	2.7113	138	3.8	96	10	0.71	92.9	4.3	0.2	88	408	1	0.91	0.2	0					0.91	0	0	0	0		0	0	1
71	1	F	0	68	5690	11.7	172	57.4	29.5	1.94576	140	3.9	101	16	0.59	94.5	4.2	0.1	86	512	0	0.82	0.23	0						0	0	0	0		0	0	2
168	1	M	1	85	6400	14.3	272	67.5	24.2	2.78926	143	3.7	99	19	1.32	48.8	4.2	0.1	86	644	1	1.32	0	0					1.32	0	1	0	0		0	0	1
322	1	F	0	55	12270	11.9	327	77.9	14.5	5.37241	142	3.7	102	15	0.74	91.5	3.7	10.6	86	572	1	0.74	0	0						0	0	0	0		1	0	1
463	1	M	1	53	7060	12.8	223	65.9	25.6	2.57422	135	4.8	95	54	3.26	20.5	3.9	10	86	706	1	3.26	0	0						0	0	0	0		1	0	1
504	1	F	0	26	3920	11.3	248	43.4	40.6	1.06897	141	4.5	102	8	0.66	122.3	4.4	0.1	86	468	0	0.7	0.04	0						0	0	0	0		0	0	0
34	0	F	0	77	4090	12.1	109	67.5	25.2	2.67857	138	3.1	104	15	0.42	99.9	3.3	1	85	428	1	0.51	0.09	0					0.51	0	0	0	0		0	0	1
566	1	M	1	64	5780	14.6	191	59.3	28.9	2.0519	140	4.4	99	13	0.82	93.5	4.4	0.1	85	490	0	0.82	0	0						0	0	0	0		1	0	2
587	1	M	1	41	6710	15.6	224	45.9	45.3	1.01325	142	4.3	104	13	0.87	107.2	4.2	0.03	85	456	0	0.87	0	0						0	0	0	0		0	0	0
649	1	M	1	83	8600	10.5	247	80.7	11.5	7.01739	120	4.9	82	12	0.56	95.7	3.8	0.7	85	292	1	0.75	0.19	0					0.76	0	1	0	0		1	0	1
598	1	M	1	36	6180	14.2	195	74.1	16	4.63125	140	4.3	98	11	0.87	111	4.8	1.5	84	522	0	0.87	0	0						0	0	0	0		0	0	0
94	1	F	0	41	3680	12.5	180	58.4	28.8	2.02778	142	4.4	103	10	0.49	121.4	4.5	0.03	83	356	0	0.49	0	0						0	0	0	0		0	0	0
134	1	M	1	82	6040	14.1	185	59.2	27.2	2.17647	142	3.5	103	10	0.67	89.5	4.3	0.1	83	428	1	0.67	0	0						0	0	0	0		1	0	1
67	1	F	0	32	5370	11.8	296	55.2	32	1.725	142	4.5	106	14	0.69	115.6	3.7	0.1	82	466	0	0.69	0	0						0	0	0	0		0	0	0
161	1	F	0	58	6360	14.5	306	46.1	41.5	1.11084	142	4.9	102	11	0.59	101.4	4.1	0.1	82	454	0	0.71	0.12	0						0	0	0	0		0	0	0
185	1	F	0	56	3700	12.1	183	55.4	33.2	1.66867	142	4	104	15	0.85	76.8	4.2	0.1	82	396	1	0.85	0	0						0	0	0	0		1	0	1
693	2	F	0	43	8200	12.1	292	61	27.3	2.23443	139	3.9	98	13	0.59	112.6	4.6	0.3	82	356	0	0.59	0	0						0	0	0	0		1	0	2
219	1	F	0	67	6570	11	200	53.2	35.8	1.48603	141	4.2	100	14	0.8	76.5	4.4	0.03	81	510	1	0.8	0	0						0	0	0	0		0	0	1
585	1	M	1	19	5090	15.4	297	46.5	39.5	1.17722	141	4.1	101	16	0.85	126.3	4.4	0.3	81	366	0	0.85	0	0						0	0	0	0		0	0	0
605	1	M	1	41	7560	13	255	55.1	36.2	1.5221	145	3.9	107	16	0.73	115.2	4.3	0.1	81	334	0	0.73	0	0						0	0	0	0		0	0	0
644	1	F	0	47	6520	12.2	323	62.2	26.5	2.34717	141	3.9	102	9	0.67	105	4.2	0.03	81	434	0	0.67	0	0						0	0	0	0		0	0	0
702	1	M	1	23	6470	13.1	303	61.3	31.5	1.94603	138	4.4	101	10	0.15	250.5	3.8	0.2	81	308	1	0.15	0	0					0.15	0	1	1	0		0	0	2
191	1	F	0	45	7500	14.4	339	60.6	30.3	2	141	3.7	99	11	0.69	105.5	4.5	0.3	80	454	0	0.69	0	0						0	0	0	0		0	0	0
245	1	M	1	58	1160	10.4	38	44.1	42.2	1.04502	136	3.6	102	9	0.92	92	2.7	2.4	80	824	1	1.99	1.07	1	3	1		0	3.62	1	1	1	1		0	0	2
258	1	F	0	50	3860	12.3	356	50.8	35.2	1.44318	140	4.1	104	10	0.77	90.3	4.4	0.03	80	354	0	0.77	0	0						0	0	0	0		0	0	0
469	1	F	0	57	3410	10.5	188	53.9	32.3	1.66873	142	3.9	101	12	0.74	90.2	4.4	0.1	80	382	0	0.74	0	0						0	0	0	0		0	0	0
512	1	M	1	61	2470	10.2	215	29.6	44.9	0.659243	136	3.7	98	7	0.52	115.9	3.5	0.1	80	386	0	0.52	0	0						0	0	0	0		0	0	2
546	1	M	1	61	7760	15.7	230	69.2	24.5	2.82449	144	4.5	103	13	0.74	99.6	4.3	0.1	80	412	1	0.74	0	0						0	0	0	0		1	0	1
606	1	M	1	42	5660	14.1	249	41.3	46.1	0.895879	140	4.2	101	12	1.16	77.2	4.6	0.03	80	382	0	1.16	0	0						0	0	0	0		0	0	0
16	0	F	0	75	18690	8.8	301	91.3	4.1	22.2683	135	4	94	19	0.82	70.2	3.7	26.6	79	1284	1	0.84	0.02	0					0.84	0	1	1	0		0	0	1
407	1	M	1	65	4230	13.2	135	54.9	35.2	1.55966	140	4.1	100	14	0.95	83.7	4	1.5	79	448	1	0.99	0.04	0						0	0	0	0		0	0	1
437	1	M	1	93	5940	10	187	77	15.7	4.90446	139	4.1	103	15	0.67	83.4	2.6	9.4	79	940	1	1.12	0.45	1	1	0		0	1.16	0	0	0	1	DNR	0	0	1
272	1	M	1	24	8900	16	292	52	39	1.33333	139	4.4	97	11	0.9	119.1	4.5	0.2	78	316	0	0.9	0	0						0	0	0	0		1	0	2
316	1	F	0	48	6580	12.2	243	66.7	25.1	2.65737	139	3.9	100	13	0.71	101	4	0.03	78	444	1	0.71	0	0						0	0	0	0		0	0	2
594	1	M	1	25	3250	15.6	232	39.5	45.5	0.868132	143	4	101	15	1.06	97.1	4.8	0.1	78	342	0	1.06	0	0						0	0	0	0		0	0	0
660	1	M	1	57	3250	14.2	176	53.3	33.5	1.59104	142	4.3	104	13	0.93	90.8	4.3	0.8	78	388	0	0.93	0	0					0.93	0	0	0	0		0	0	0
108	1	F	0	25	10200	14.2	391	60.8	25.7	2.36576	139	4.3	99	12	0.6	127.1	4.7	0.8	77	386	0	0.6	0	0						0	0	0	0		0	0	0
195	1	F	0	62	5450	9.4	251	57.3	33.6	1.70536	144	3.9	104	13	0.63	96.4	4.4	0.4	77	350	0	0.72	0.09	0						0	0	0	0		1	0	2
277	1	M	1	52	6580	15	227	52.4	35.4	1.48023	139	4.2	103	12	0.77	104.3	3.9	0.03	77	454	1	0.84	0.07	0						0	0	0	0		0	0	2
425	1	F	0	80	3710	10.5	406	33	42	0.785714	136	4	99	15	0.5	91.7	3.9	0.03	77	394	1	0.5	0	0						0	0	0	0		0	0	1
479	1	M	1	29	2930	16.5	150	39.3	47.4	0.829114	143	4.5	105	11	0.74	124.6	4.4	0.03	77	452	0	0.76	0.02	0						0	0	0	0		0	0	0
621	1	F	0	72	4620	14.1	185	48.1	38.7	1.24289	144	4.2	103	12	0.5	97	4.6	0.03	77	412	0	0.51	0.01	0					0.54	0	0	0	0		0	0	2
627	1	F	0	73	4660	13.2	373	48.1	35.4	1.35876	139	5	101	16	0.78	75.7	4	0.1	77	402	1	0.78	0	0					0.78	0	0	0	0		0	0	1
145	1	F	0	54	3330	12.1	166	68.8	22.8	3.01754	134	4.2	96	13	0.66	100.5	3.8	3.7	76	636	1	0.66	0	0						0	0	0	0		1	0	1
159	1	M	1	70	4910	12.8	186	52.8	32.4	1.62963	140	4.7	99	33	1.09	68.4	4.4	0.03	76	346	0	1.09	0	0						0	0	0	0		0	0	2
380	1	M	1	65	5640	12.4	234	46.3	40.2	1.15174	139	5.6	97	14	0.86	91	4.1	0.03	76	432	0	0.89	0.03	0						0	0	0	0		1	0	2
645	1	F	0	54	4790	11.7	191	40.6	48.2	0.842324	143	4	102	13	0.71	96.9	4.1	0.8	76	782	1	0.88	0.17	0					0.88	0	0	0	0		0	0	2
654	1	M	1	82	4320	9.1	242	80.9	11.3	7.15929	134	5.4	96	16	0.85	81.1	3.7	8.6	76	520	1	0.85	0	0					0.85	0	0	0	0		0	1	1
674	2	M	1	64	5730	12.1	272	36.9	51.5	0.716505	140	5.1	100	18	0.86	91.6	4.4	0.03	76	380	1	0.86	0	0						0	0	0	0		0	0	1
54	1	F	0	86	4530	10.9	197	50.4	35.5	1.41972	138	4.5	98	16	0.73	74.8	4	0.1	75	544	1	0.74	0.01	0						0	0	0	0		1	1	1
328	1	M	1	75	5570	13.3	73	69.5	16.5	4.21212	138	3.4	99	16	0.85	85.2	3.3	4.4	75	470	1	0.93	0.08	0						0	0	0	0		1	1	1
440	1	F	0	34	2580	13	162	34	57.8	0.588235	141	4.6	104	10	0.79	98	4.5	0.1	75	326	0	0.79	0	0						0	0	0	0		0	0	0
544	1	F	0	49	4940	13.7	272	50.2	39.1	1.28389	142	4	101	16	0.66	104.1	4.7	0.2	75	404	0	0.66	0	0						0	0	0	0		0	0	0
581	1	F	0	41	3390	12.7	216	49.6	39.5	1.2557	142	3.7	102	9	0.66	110.1	4.4	0.03	75	378	0	0.8	0.14	0					0.8	0	0	0	0		0	0	0
592	1	F	0	27	5710	14.2	269	51.4	41.9	1.22673	141	3.9	102	8	0.59	126	4.5	0.4	75	486	0	0.63	0.04	0					0.63	0	0	0	0		0	0	0
648	1	M	1	25	3890	16.1	234	43.8	43.4	1.00922	144	4.5	102	11	0.97	108	4.8	0.4	75	388	0	0.99	0.02	0					0.99	0	0	0	0		0	0	0
329	1	F	0	66	9790	10	137	93.5	36	2.59722	136	3.8	98	19	0.67	91.9	3.2	16	74	416	0	0.62	-0.05	0						0	0	0	0		0	0	2
334	1	M	1	34	5120	16.4	200	54.7	33	1.65758	142	4.6	101	13	0.7	123.1	3.9	0.1	74	424	0	0.7	0	0						0	0	0	0		1	0	2
426	1	M	1	63	3220	15.1	129	60.9	27.3	2.23077	140	3.9	105	16	1.02	77.9	3.9	3.9	74	248	1	1.14	0.12	0						0	0	0	0		0	0	1
464	1	M	1	60	3750	16	180	70.1	17.9	3.9162	140	4.6	98	11	0.89	92.9	4.5	2.3	74	428	1	0.95	0.06	0						0	0	0	0		1	0	1
99	1	F	0	67	4370	12.2	150	43.4	43.9	0.98861	142	3.5	102	12	0.78	78.9	4	0.3	73	468	1	1	0.22	0					1	0	0	0	0		1	0	1
152	1	F	0	76	4090	11.1	102	65.2	15.2	4.28947	141	4.7	103	19	0.77	75.2	3.4	6.5	73	450	1	0.77	0	0						0	0	0	0		1	0	1
236	1	F	0	72	6560	11.6	181	54	33.5	1.61194	143	4.3	103	22	0.79	75	4.3	0.03	73	572	0	0.79	0	0						0	0	0	0		0	0	2
548	1	F	0	52	3790	12.6	335	35.2	51.7	0.680851	141	3.7	104	12	0.63	103.5	4.2	0.2	73	348	0	0.63	0	0						0	0	0	0		0	0	0
602	1	F	0	21	4170	15.9	212	56.1	39.1	1.43478	141	3.8	99	13	0.84	99.7	4.9	0.2	73	612	0	0.84	0	0						0	0	0	0		0	0	0
65	1	F	0	66	2910	12.2	161	54.4	30.2	1.80132	142	4.2	102	15	0.8	77.1	4.5	0.4	72	476	0	0.8	0	0						0	0	0	0		1	1	2
74	1	F	0	72	6140	10.4	356	70.2	24.4	2.87705	138	4	98	14	0.62	90.4	3.6	0.2	72	460	0	0.62	0	0						0	0	0	0		0	0	2
129	1	F	0	88	6090	13.4	283	74.4	15.4	4.83117	143	4.3	103	27	0.73	73.8	3.6	0.7	72	554	1	0.92	0.19	0						0	0	0	0		0	0	1
227	1	F	0	63	5950	12.9	262	71.3	19.8	3.60101	133	3.7	92	10	0.64	95.3	3.4	8.3	72	828	1	0.73	0.09	0						0	0	0	0		1	0	1
311	1	F	0	75	6690	10.7	242	37.3	49.8	0.748996	141	4.6	100	16	1.01	54.6	3.9	0.1	72	394	0	1.01	0	0						0	0	0	0		1	1	2
366	1	M	1	51	3300	15.7	202	43.4	44.5	0.975281	145	3.7	103	16	0.94	93.5	4.4	0.1	72	368	0	0.94	0	0						0	0	0	0		0	0	0
406	1	M	1	88	3740	13.4	102	32.3	54	0.598148	136	3.8	98	22	1.36	46.1	4.1	2.9	72	586	1	1.36	0	0						0	0	0	0		0	0	1
559	1	F	0	68	4840	13.7	192	51.2	42.8	1.19626	140	4.1	103	17	0.89	66.8	4.4	0.03	72	482	0	0.89	0	0						0	0	0	0		1	0	2
671	2	F	0	43	4920	13.9	300	57.6	27.4	2.10219	143	5.1	101	9	0.63	110.2	4.7	0.03	72	338	0	0.63	0	0						0	0	0	0		0	0	0
228	1	M	1	48	1940	13.1	161	42.2	41.8	1.00957	138	4.4	99	14	0.9	100.6	4.1	0.2	71	488	1	0.9	0	0						0	0	0	0		0	0	2
522	1	F	0	58	3460	13.1	242	50	34.7	1.44092	140	4.1	101	16	0.66	97.7	4.2	0.1	71	436	0	0.67	0.01	0						0	0	0	0		0	0	0
579	1	M	1	26	2800	14.3	173	35.7	50.7	0.704142	140	4	102	22	0.73	128	4.3	0.1	71	406	0	0.73	0	0						0	0	0	0		0	0	0
667	1	F	0	65	4910	10.5	200	59.2	31.9	1.8558	140	3.6	100	13	0.57	97.6	3.7	5.4	71	582	1	0.64	0.07	0					0.68	0	0	0	0		0	0	1
133	1	M	1	60	5550	10.5	196	73.2	19.8	3.69697	141	3.3	99	12	0.62	107.8	3.9	1.9	70	420	1	0.62	0	0						0	0	0	0		0	1	1
162	1	M	1	68	5380	14.2	205	70	22.7	3.0837	134	4.3	93	15	0.86	89.1	3.2	14.9	70	900	1	0.93	0.07	0					0.99	0	1	0	0		1	0	1
174	1	M	1	48	9780	14.6	259	65.2	26	2.50769	144	4	103	14	0.93	96.7	4.2	0.2	70	416	0	1.08	0.15	0						0	0	0	0		0	0	0
343	1	F	0	75	6490	10	463	68.5	19	3.60526	136	5.2	96	13	0.75	78	3.5	0.7	70	606	1	0.85	0.1	0						0	0	0	0		1	1	1
398	1	F	0	75	5760	12.1	383	58.8	31.3	1.87859	142	3.8	101	9	0.57	91	3.3	1.9	70	946	1	0.67	0.1	0						0	0	0	0		0	0	1
517	1	F	0	57	4500	14	157	45.8	40.2	1.1393	143	4	105	13	0.66	98.4	4.3	0.1	70	386	1	0.68	0.02	0						0	0	0	0		0	0	2
552	1	F	0	24	4710	13.8	291	51.8	36.1	1.4349	142	3.8	102	10	0.84	97.6	4.6	0.1	70	422	0	0.64	-0.2	0						0	0	0	0		0	0	0
623	1	F	0	81	13930	10.5	267	75	14.4	5.20833	126	4.6	90	17	0.8	69.4	4.3	0.7	70	416	1	0.8	0	0					1.71	0	0	0	0		0	1	1
633	1	F	0	69	9670	12.4	507	84.3	8.5	9.91765	140	4	97	14	0.77	79	4.7	0.03	70	618	0	0.77	0	0					1.13	0	0	0	0		0	0	2
169	1	M	1	70	3200	11.8	170	48.1	43.2	1.11343	141	4.4	101	21	1.16	63.4	4.6	0.1	69	358	1	1.16	0	0						0	0	0	0		0	1	1
313	1	F	0	27	6020	12.4	320	60.1	27.6	2.17754	137	4	99	8	0.59	126	4.6	0.03	69	376	0	0.63	0.04	0						0	0	0	0		0	0	0
364	1	M	1	30	5090	14.1	236	46.6	31.4	1.48408	138	3.5	99	11	0.71	125.9	3.9	0.3	69	464	0	0.83	0.12	0						0	0	0	0		0	0	0
568	1	F	0	26	3080	11.8	283	42.6	42.5	1.00235	140	3.9	101	12	0.7	120	4.5	0.2	69	462	0	0.7	0	0						0	0	0	0		0	0	0
609	1	M	1	27	3660	14.9	181	39	52.2	0.747126	142	4	102	14	0.91	115.1	4.7	0.03	69	304	0	0.91	0	0						0	0	0	0		0	0	0
636	1	F	0	84	6110	10.3	197	78.5	13.6	5.77206	142	3.2	103	24	1.5	31.8	3.4	2.5	69	442	0	1.5	0	0					1.63	0	0	0	0		0	0	2
55	1	F	0	60	4680	10.3	263	70.1	22	3.18636	142	4.3	103	19	0.92	67.9	4.3	0.3	68	448	1	0.92	0	0						0	0	0	0		1	0	1
73	1	F	0	29	5480	15.1	165	48.5	41.2	1.17718	138	5.1	97	10	0.53	128.7	4.3	1.1	68	354	0	0.55	0.02	0						0	0	0	0		0	1	2
221	1	M	1	65	6650	12.6	203	67.7	24.4	2.77459	134	4.6	98	29	1.23	61.2	3.8	0.03	68	376	0	1.23	0	0						0	0	0	0		0	1	2
312	1	F	0	68	7710	13.6	253	58.4	34.2	1.7076	140	4.3	99	12	0.63	92.5	4.6	0.1	68	412	0	0.63	0	0						0	0	0	0		1	0	2
326	1	F	0	47	6730	13.4	285	58.2	31.2	1.86538	144	4.2	101	11	0.65	106.1	4	0.7	68	680	0	0.65	0	0						0	0	0	0		0	0	0
369	1	F	0	52	2810	14	170	26.7	63.6	0.419811	144	4.2	102	15	0.69	99.7	4.4	0.6	68	424	0	0.69	0	0						0	0	0	0		1	0	2
510	1	M	1	54	4580	14.4	244	60.7	22.7	2.67401	138	3.8	97	18	0.9	96.5	4.4	3	68	526	1	0.98	0.08	0						0	0	0	0		1	0	1
604	1	F	0	31	4020	9.2	294	44.1	45.3	0.97351	143	4.3	102	15	0.78	101.6	4.4	0.03	68	390	0	0.78	0	0						0	0	0	0		0	0	0
184	1	M	1	56	4450	15	305	57.3	32.6	1.75767	143	4.1	103	11	0.92	92.6	3.99	0.03	67	332	0	1.14	0.22	0						0	0	0	0		1	0	2
202	1	M	1	79	5940	14.1	155	69.9	18.5	3.77838	141	4.2	99	16	1.36	49.1	4.3	0.2	67	360	0	1.36	0	0						0	0	0	0		0	0	2
249	1	F	0	52	3390	10.1	290	49.6	32.4	1.53086	142	4.3	105	12	0.61	104.6	3.9	0.1	67	310	0	0.61	0	0						0	0	0	0		0	0	0
274	1	M	1	68	5850	14	334	62.6	21.2	2.95283	140	4.9	98	24	1.42	50.4	3.8	2.2	67	574	1	1.75	0.33	1	1	0	1.18	1	2.01	0	0	0	0		1	0	1
331	1	F	0	77	5410	11.9	132	62.2	26.8	2.3209	134	3.9	94	9	0.82	69.2	4	0.03	67	398	0	0.82	0	0						0	0	0	0		0	1	2
467	1	F	0	56	4070	12.5	169	60	34.4	1.74419	139	3.8	101	7	0.58	103.4	3.7	0.3	67	564	0	0.58	0	0						0	0	0	0		0	0	0
590	1	M	1	24	5250	15.5	241	45.1	42.3	1.06619	142	3.7	99	12	0.9	119.1	4.6	0.03	67	424	0	0.9	0	0						0	0	0	0		0	0	0
614	1	F	0	53	2340	12.3	202	33.4	56.8	0.588028	144	4.4	106	10	0.67	100.7	4.2	0.1	67	408	0	0.67	0	0					0.71	0	0	0	0		0	0	0
666	1	F	0	81	6220	9.8	410	68.1	18.3	3.72131	133	5.2	96	22	0.98	54.3	3.3	6.8	67	616	1	1.25	0.27	0					1.25	0	0	0	0		1	0	1
95	1	M	1	29	7180	15.2	230	41.3	45.7	0.90372	143	4.1	102	13	0.81	120.1	4.1	0.1	66	376	1	0.81	0	0						0	0	0	0		0	0	2
151	1	F	0	21	5090	12.5	220	52.9	31.2	1.69551	143	4.1	105	8	0.72	120.1	4.5	0.2	66	274	0	0.72	0	0						0	0	0	0		0	0	0
321	1	M	1	80	5590	14.3	202	50.4	36	1.4	144	4.4	105	16	1	70.8	3.7	0.1	66	388	0	1	0	0						0	0	0	0		0	0	2
424	1	M	1	70	4530	12.8	126	52.3	33.6	1.55655	143	3.8	106	11	0.9	86.2	3.3	1.9	66	374	1	1.05	0.15	0						0	0	0	0		0	0	1
427	1	F	0	60	2820	12.9	139	16.7	61.7	0.270665	140	3.8	100	15	0.77	84.2	3.9	0.1	66	472	0	0.77	0	0						0	0	0	0		0	0	2
472	1	F	0	66	5400	11.8	141	72.8	20.9	3.48325	138	3.3	97	32	1.27	44.1	3.8	1.3	66	520	1	1.27	0	0						0	0	0	0		1	1	1
494	1	F	0	66	3240	10.9	159	54.6	38.9	1.4036	139	3.9	104	18	1.12	51.3	3.8	2.4	66	564	1	1.12	0	0						0	0	0	0		1	0	1
503	1	M	1	20	2250	14.1	217	35.6	46.2	0.770563	143	4.3	103	15	0.75	132.1	4.4	0.5	66	384	1	0.82	0.07	0						0	0	0	0		0	0	2
176	1	F	0	80	5930	10.5	133	79.5	15.2	5.23026	135	3.9	99	8	0.53	90	3.9	12.5	65	482	1	0.76	0.23	0					0.76	0	1	0	0		1	1	1
278	1	M	1	48	5780	14.5	163	54.3	32.5	1.67077	138	3.8	95	18	1	88.6	3.9	2.6	65	566	1	1	0	0						0	0	0	0		0	0	2
309	1	F	0	76	4090	12	171	62.1	29.3	2.11945	143	4.5	103	17	0.62	87.9	3.9	0.03	65	384	0	0.69	0.07	0						0	0	0	0		1	0	2
310	1	F	0	73	4020	11.2	299	46	39.3	1.17048	142	4.2	103	18	0.67	87.5	3.5	0.7	65	400	1	0.74	0.07	0						0	0	0	0		0	0	1
450	1	F	0	54	3980	12.9	239	45.2	43.7	1.03432	141	4.1	101	8	0.6	103.7	3.9	0.7	65	568	1	0.71	0.11	0						0	0	0	0		1	0	1
533	1	F	0	46	4610	13.8	208	55.3	34.5	1.6029	142	4.2	102	13	0.65	106.8	4.2	0.5	65	578	0	0.8	0.15	0						0	0	0	0		0	0	0
662	1	F	0	65	3090	12	188	42.7	45	0.948889	136	4.4	96	11	0.79	78.8	4.4	0.7	65	492	1	0.79	0	0					0.92	0	0	0	0		1	1	1
665	1	F	0	79	3000	13.5	118	66.7	28	2.38214	130	4	91	23	0.84	6.3	3.6	2.4	65	954	1	0.84	0	0					0.84	0	1	0	0		0	1	1
61	1	F	0	55	5620	13.1	328	54.1	30.6	1.76797	142	5.2	103	13	0.5	109.3	37	0.7	64	592	1	0.57	0.07	0						0	0	0	0		0	0	2
85	1	F	0	74	6100	13.4	296	61.5	29.5	2.08475	142	4.2	103	24	0.8	72.9	4.3	0.3	64	436	1	0.8	0	0						0	0	0	0		1	0	1
104	1	M	1	82	5990	11.6	175	59.4	23.9	2.48536	139	4.4	100	21	0.6	93.6	3.2	0.2	64	476	1	0.77	0.17	0						0	0	0	0		1	0	1
618	1	M	1	63	3080	13.4	159	76.6	16.9	4.53254	136	4	99	17	1.14	68.1	3.3	11.1	64	706	1	1.21	0.07	0					1.21	0	1	0	0		1	0	1
628	1	F	0	62	4230	11.3	192	42	46.6	0.901288	142	4.2	106	14	0.46	107	4.1	1.2	64	418	0	0.53	0.07	0					0.55	0	0	0	0		0	0	2
17	0	M	1	59	7330	11.1	118	72.3	13	5.56154	143	2.6	110	23	3.21	20	3.2	5.2	63	524	1	4.39	1.18	1	3	1		0	6.07	1	1	1	0		1	1	1
70	1	F	0	56	4430	12.3	330	37.5	53.7	0.698324	144	3.8	104	10	0.47	110.8	3.8	0.2	63	464	0	0.55	0.08	0						0	0	0	0		0	0	0
86	1	F	0	30	3780	12.1	211	46	42.6	1.07981	138	4.6	103	11	0.67	118.3	4.2	0.03	63	284	0	0.67	0	0						0	0	0	0		0	0	0
142	1	F	0	44	3720	9.7	310	55.1	33.3	1.65465	142	5	105	11	0.57	113.1	4.4	0.03	63	366	1	0.63	0.06	0						0	0	0	0		0	0	2
172	1	F	0	46	5840	13.9	170	53.4	35.8	1.49162	142	5.1	101	11	0.69	104.7	4.1	0.2	63	420	0	0.69	0	0						0	0	0	0		0	0	0
416	1	M	1	71	5180	11.8	291	73.9	17	4.34706	136	4.9	96	14	0.91	84.5	3.7	3.5	63	322	1	1.16	0.25	0					1.16	0	0	0	0		1	1	1
446	1	F	0	30	5820	14.2	226	54.1	38.8	1.39433	139	4.2	101	11	0.68	118.6	4.4	0.03	63	358	0	0.68	0	0						0	0	0	0		0	0	0
468	1	F	0	64	5110	13.1	221	50.9	36.2	1.40608	142	3.5	99	15	0.62	95.6	4.3	0.1	63	524	1	0.65	0.03	0						0	0	0	0		1	0	1
580	1	M	1	39	5090	17.4	294	55.2	37.5	1.472	143	4.5	99	23	0.91	105.8	4.8	0.03	63	440	0	0.91	0	0						0	0	0	0		0	0	0
601	1	F	0	55	4290	10.7	245	53.1	36.4	1.45879	141	3.8	101	14	0.66	99.8	4.4	0.03	63	388	0	0.66	0	0						0	0	0	0		0	0	0
14	0	M	1	75	8610	11.8	261	71.7	17.2	4.1686	143	4.1	104	15	0.75	90.4	3.7	2.7	62	382	1	0.75	0	0					0.75	0	0	0	0		1	0	1
225	1	M	1	64	5670	10.4	403	58.5	27.5	2.12727	136	4.2	99	10	0.79	94.9	3.7	0.2	62	436	1	0.93	0.14	0						0	0	0	0		1	0	1
304	1	F	0	70	5120	7.4	198	65.1	27.7	2.35018	139	3.9	101	19	0.95	61.3	3.7	0.3	62	344	0	0.95	0	0						0	0	0	0		1	0	2
430	1	F	0	76	3690	11.7	113	38.9	47.2	0.824153	141	3.7	101	13	0.82	69.7	4.1	0.9	62	420	1	0.82	0	0						0	0	0	0		1	0	1
578	1	F	0	54	5470	13.8	350	60.2	34.6	1.73988	140	4.5	104	10	0.8	83	4.3	0.03	62	536	0	0.8	0	0						0	0	0	0		0	0	0
29	0	F	0	21	4690	13.3	200	57.2	32.6	1.7546	144	4	104	6	0.54	135.3	3.7	1.4	61	1358	1	0.64	0.1	0					0.64	0	1	0	0		0	0	2
77	1	F	0	53	3360	12.7	190	56.2	27.1	2.0738	142	3.9	101	10	0.63	102.7	3.7	3.9	61	782	1	0.63	0	0						0	0	0	0		0	0	2
81	1	F	0	25	6590	13.8	288	63.2	26.4	2.39394	140	5.3	100	15	0.77	107.7	4.6	0.1	61	332	0	0.77	0	0						0	0	0	0		0	0	0
116	1	F	0	75	6410	12.3	295	74.9	15.9	4.71069	133	4.3	92	14	0.83	69.2	3.9	13.1	61	502	0	0.83	0	0						0	0	0	0		1	1	2
218	1	F	0	87	6400	11.2	215	81.5	10.8	7.5463	131	4.7	89	11	0.64	80.5	3.6	3.7	61	608	1	0.64	0	0						0	0	0	0		1	0	1
230	1	F	0	65	5620	13.3	233	57.9	34.2	1.69298	136	4	95	22	0.77	81.3	4.4	1.1	61	454	1	0.77	0	0						0	0	0	0		1	0	1
302	1	F	0	72	6110	12.1	253	54.5	34	1.60294	143	4.7	103	17	0.71	85.4	4	0.03	61	388	0	0.71	0	0						0	0	0	0		1	0	2
314	1	F	0	86	6860	10.8	200	49.7	37.5	1.32533	136	3.7	98	14	0.79	68	3.8	0.1	61	362	1	1.17	0.38	1	1	0	0.96	1	1.17	0	0	0	0		1	1	1
346	1	F	0	71	3700	12.5	158	60	28.6	2.0979	143	3.6	106	13	0.7	87.4	4	0.2	61	510	0	0.7	0	0						0	0	0	0		1	0	2
410	1	F	0	86	16600	8	428	84.1	9.8	8.58163	134	5.4	98	39	1.98	22.4	3	13.7	61	430	1	3.44	1.46	1	1	0		0	3.44	0	1	1	1		1	1	1
466	1	F	0	27	3000	12.9	249	38.1	47	0.810638	138	4.4	100	11	0.69	119.7	4.3	0.1	61	418	0	0.69	0	0						0	0	0	0		0	0	0
595	1	F	0	42	8300	12.9	412	59.4	32.3	1.83901	143	4.3	102	11	0.72	103.6	4.8	0.03	61	392	0	0.72	0	0						0	0	0	0		0	0	0
596	1	F	0	33	2690	11.1	266	43.1	44.2	0.975113	139	4.5	102	6	0.51	126.7	4.3	0.03	61	316	0	0.51	0	0						0	0	0	0		0	0	0
642	1	F	0	56	5160	12.5	242	51.9	39.1	1.32737	140	4	100	16	0.6	102.2	4.5	0.03	61	342	0	0.6	0	0					0.6	0	0	0	0		0	0	0
156	1	F	0	88	6000	9	219	81.1	9.7	8.36082	133	4.9	93	21	1.19	40.9	3.3	20.9	60	542	1	1.28	0.09	0						0	0	0	0		1	1	1
263	1	F	0	25	5240	12.1	246	54.4	34.9	1.55874	142	4.4	101	15	0.73	114.8	4.6	0.03	60	256	0	0.73	0	0						0	0	0	0		0	0	0
46	1	F	0	89	2640	10.3	310	50.7	43.2	1.17361	144	2.8	98	14	0.84	61.8	3.3	9.6	59	536	1	0.84	0	0						0	0	0	0		1	0	1
64	1	F	0	60	4510	11.3	233	57.7	31.9	1.80878	141	4.2	102	20	0.77	84.2	3.9	0.1	59	402	0	0.77	0	0						0	0	0	0		0	0	2
167	1	M	1	79	8470	9.8	214	72.2	8.9	8.11236	135	4.4	95	24	1.42	46.6	3.2	2.6	59	704	1	1.17	-0.25	0						0	0	0	0		1	1	1
194	1	F	0	46	4290	12	174	69.7	20.7	3.36715	138	3.3	96	13	0.65	106.8	3.7	4.6	59	608	1	0.8	0.15	0						0	0	0	0		0	0	2
206	1	M	1	57	4930	15.6	178	54.4	27.4	1.9854	141	4.2	102	14	0.96	87.4	4.3	3.5	59	404	0	0.96	0	0						0	0	0	0		0	0	0
288	1	F	0	53	4680	11.9	267	60.1	30.3	1.9835	143	4.3	103	13	0.62	103.3	4	0.03	59	424	0	0.62	0	0						0	0	0	0		0	0	0
339	1	M	1	69	3900	11.9	178	61	26.7	2.28464	141	3.6	101	10	0.72	95.2	3.9	4.8	59	412	1	0.88	0.16	0						0	0	0	0		0	0	1
379	1	F	0	54	3050	11.6	212	62.7	28.2	2.2234	135	4.1	95	14	0.64	101.5	3.8	5.5	59	544	1	0.64	0	0						0	0	0	0		0	0	2
396	1	F	0	47	6210	11	236	60.7	28.8	2.10764	140	4.2	102	8	0.72	100	4.2	0.3	59	356	0	0.72	0	0						0	0	0	0		0	0	0
432	1	F	0	56	6300	11.8	310	66.4	23.7	2.80169	145	4.9	104	23	0.58	103.4	4.3	1.4	59	426	1	0.71	0.13	0						0	0	0	0		0	0	2
515	1	F	0	39	4200	12.8	77	45	46.2	0.974026	143	3.8	103	9	0.58	116.5	4.4	0.1	59	386	0	0.58	0	0						0	0	0	0		0	0	0
540	1	F	0	59	5720	13.2	234	58.4	27.4	2.13139	140	4.1	101	17	0.57	101.8	4.3	0.2	59	424	0	0.57	0	0						0	0	0	0		0	0	0
175	1	M	1	42	7080	15.2	279	61.7	27	2.28519	140	4.2	100	9	0.88	105.9	3.8	1.8	58	610	1	0.92	0.04	0						0	0	0	0		0	0	2
180	1	F	0	42	4050	11.1	223	50.9	40.5	1.25679	144	4.2	108	13	0.71	105.4	4.2	0.3	58	380	0	0.71	0	0						0	0	0	0		0	0	0
250	1	F	0	71	3500	13	245	51.4	34	1.51176	136	4.4	98	10	0.91	63.7	3.8	1	58	528	1	1.03	0.12	0						0	0	0	0		1	0	1
330	1	F	0	60	3960	12	302	57.3	32.1	1.78505	141	5.1	102	15	0.82	78	4	0.03	58	374	1	0.82	0	0						0	0	0	0		0	0	1
363	1	F	0	73	8010	11.5	594	74.6	15.4	4.84416	140	3.9	97	9	0.8	73.4	3.9	0.5	58	782	1	1.07	0.27	0					1.11	0	0	0	0		0	0	1
390	1	F	0	41	3900	12.6	114	61.4	27.9	2.20072	141	3.6	101	9	0.71	106.1	4.2	0.4	58	446	0	0.71	0	0						0	0	0	0		0	0	0
445	1	M	1	69	4650	15.4	169	66.1	17.2	3.84302	139	4.1	101	17	0.99	77.4	3.8	2.2	58	468	1	0.99	0	0						0	0	0	0		0	0	1
551	1	M	1	22	4730	13.9	266	55.5	34.7	1.59942	140	3.9	100	10	1.13	91.8	4.2	0.03	58	344	1	1.13	0	0						0	0	0	0		0	0	2
556	1	F	0	52	10530	12.2	414	72.3	23.4	3.08974	141	3.7	94	12	0.94	70	4.4	2.5	58	576	1	0.94	0	0						0	0	0	0		0	1	1
638	1	F	0	75	6640	11.7	370	53.2	31	1.71613	143	4.7	104	30	0.78	74.6	3.6	0.2	58	492	1	0.82	0.04	0					0.82	0	0	0	0		1	0	1
48	1	F	0	53	5460	12.3	295	69.4	24.7	2.80972	141	3.2	100	6	0.52	109.4	3.4	6.5	57	970	1	0.55	0.03	0						0	0	0	0		0	0	2
93	1	F	0	54	5230	11.7	357	60.6	29.8	2.03356	143	4.2	102	10	0.57	105.4	4	0.1	57	338	1	0.67	0.1	0						0	0	0	0		0	0	2
177	1	F	0	70	5890	11.5	242	54.6	36	1.51667	143	4.4	103	14	0.67	89.3	3.8	0.8	57	402	1	0.67	0	0						0	0	0	0		1	0	1
502	1	F	0	64	3690	10.1	209	47.5	40.4	1.17574	143	4.4	108	13	0.53	100.7	4	0.3	57	472	1	0.53	0	0						0	0	0	0		0	0	1
518	1	F	0	28	3030	13.1	158	22.3	62.4	0.357372	140	4.3	98	9	0.71	116.3	4.8	0.03	57	372	0	0.71	0	0						0	0	0	0		0	0	0
698	2	M	1	59	13550	11.1	330	63.1	26.4	2.39015	143	4.5	102	19	0.83	96.8	4.3	2.3	57	440	0	1.01	0.18	0						0	0	0	0		1	0	2
10	0	M	1	74	7630	11.8	349	77.4	11.5	6.73043	145	4.6	106	11	0.99	74.7	3	7	56	548	1	0.97	-0.02	0					0.97	0	1	0	0		1	0	1
127	1	F	0	35	6380	13.7	169	75.1	17.6	4.26705	142	3.5	103	7	0.82	93	4.2	1	56	542	0	0.82	0	0						0	0	0	0		0	0	0
132	1	F	0	58	6720	12.3	254	62.6	29.9	2.09365	140	4.1	102	12	0.54	104.4	3.9	0.5	56	544	0	0.65	0.11	0						0	0	0	0		0	0	0
143	1	F	0	68	6200	12.1	272	55	33.5	1.64179	143	5	104	18	0.64	92	4.7	0.03	56	430	0	0.72	0.08	0						0	0	0	0		0	0	2
155	1	F	0	82	8050	12.7	271	72.2	20.6	3.50485	142	4.5	103	27	0.79	69.9	4.4	0.3	56	418	0	0.79	0	0						0	0	0	0		1	1	2
189	1	F	0	87	5890	11.6	221	54.9	34	1.61471	143	3.9	104	13	0.72	75.5	3.7	0.4	56	422	1	0.92	0.2	0						0	0	0	0		1	0	1
207	1	F	0	41	5620	11.2	229	67.2	25.1	2.67729	140	4	102	9	0.59	114.2	4.1	0.1	56	330	0	0.59	0	0						0	0	0	0		0	0	0
259	1	F	0	59	4750	12.6	233	63	24.2	2.60331	139	4.2	99	10	0.76	86.1	3.9	0.1	56	422	1	0.76	0	0						0	0	0	0		1	0	1
305	1	F	0	51	4730	12.3	310	54.2	33.6	1.6131	142	4.5	103	18	0.63	104.2	4.1	0.4	56	830	1	0.63	0	0						0	0	0	0		1	0	1
361	1	M	1	64	4990	15.4	181	75.8	15.6	4.85897	138	4.4	96	23	0.95	84.3	4.1	5.1	56	718	1	0.95	0	0						0	0	0	0		0	0	1
405	1	F	0	40	5050	13	233	57	28.9	1.97232	141	4.7	99	13	0.63	112.6	4.1	0.6	56	364	0	0.63	0	0						0	0	0	0		0	1	2
475	1	F	0	77	4010	10.4	168	47	41.4	1.13527	140	4	100	13	0.66	85.5	4.2	0.03	56	354	0	0.66	0	0						0	0	0	0		1	1	2
498	1	F	0	41	2520	12.4	131	42.7	51	0.837255	139	4	101	8	0.57	115.5	3.8	0.1	56	386	1	0.64	0.07	0						0	0	0	0		0	0	2
20	0	F	0	60	6970	14.3	239	56.7	34.7	1.63401	140	4	101	19	0.6	99.4	4.5	0.1	55		0	0.78	0.18	0					0.78	0	0	0	0		0	0	2
57	1	M	1	78	4660	13.9	211	64.8	26.2	2.47328	141	4.8	104	17	0.94	77.3	3.7	0.3	55	500	1	1.07	0.13	0						0	0	0	0		0	0	1
136	1	F	0	56	11090	13.5	241	84.5	13.4	6.30597	139	3.3	97	10	0.74	90.9	3.6	32.4	55	1148	1	0.74	0	0						0	0	0	0		1	1	1
182	1	F	0	73	7250	12.4	207	61.7	29.8	2.07047	146	4.2	106	14	0.77	76.8	3.9	0.2	55	466	0	0.77	0	0						0	0	0	0		1	0	2
348	1	F	0	27	4280	11.8	158	52.9	36.4	1.4533	140	4.1	100	15	0.76	107.8	4.3	0.3	55	578	0	0.76	0	0						0	0	0	0		0	0	0
389	1	F	0	59	6500	11.7	267	55.7	33.4	1.66766	143	4.3	102	17	0.72	92	4	0.1	55	368	0	0.8	0.08	0						0	0	0	0		0	0	0
408	1	F	0	53	4230	13.6	209	57.7	29.3	1.96928	144	3.3	101	20	0.9	73.2	4	3.8	55	774	1	0.9	0	0						0	0	0	0		1	0	1
508	1	M	1	49	4430	15.5	125	33.9	55.8	0.607527	139	3.6	98	21	1.06	82	4.4	0.1	55	504	0	1.09	0.03	0						0	0	0	0		0	1	2
516	1	F	0	60	3780	11.8	245	51.1	37.6	1.35904	144	4.5	103	12	0.7	94.5	3.9	0.7	55	446	0	0.72	0.02	0						0	0	0	0		0	0	2
629	1	F	0	64	7320	11.4	377	47.9	42.8	1.11916	144	4.7	102	15	1.75	84.5	4.3	0.1	55	418	0	0.76	-0.99	0					0.76	0	0	0	0		0	0	2
656	1	F	0	73	4420	12.9	247	53.9	31	1.73871	143	4.2	105	13	0.71	84.8	4.3	0.3	55	358	0	0.71	0	0					0.71	0	0	0	0		1	0	2
661	1	F	0	59	4570	12.3	453	49.2	41.4	1.18841	144	4.2	102	14	0.69	96.9	4	0.6	55	508	1	0.69	0	0					0.77	0	0	0	0		0	0	2
165	1	F	0	48	6150	14	270	64.2	26.5	2.42264	143	4.1	102	15	0.69	103.3	4.4	0.03	54	470	0	0.69	0	0						0	0	0	0		0	0	0
170	1	F	0	62	5800	13.2	255	63	28.6	2.2028	139	4	101	13	0.56	100.3	4.5	0.03	54	446	0	0.59	0.03	0						0	0	0	0		0	0	2
192	1	F	0	23	7050	13.5	303	53.5	37.2	1.43817	142	4.3	101	8	0.63	126.8	4.5	0.1	54	348	0	0.63	0	0						0	0	0	0		0	0	0
201	1	M	1	54	2590	13.7	148	42.1	43.6	0.965596	143	3.5	104	14	0.69	107.6	4.1	0.2	54	442	0	0.69	0	0						0	0	0	0		0	0	0
271	1	M	1	64	7910	14	243	79.2	11.8	6.71186	132	4.7	89	10	0.75	96.9	3.6	28.5	54	790	1	1.15	0.4	1	1	0	0.75	1	1.15	0	0	0	0		1	1	1
298	1	M	1	29	2970	14.3	215	41.4	43.1	0.960557	142	4.8	103	6	0.81	120.1	3.6	1.8	54	656	1	0.84	0.03	0						0	0	0	0		0	0	2
315	1	F	0	54	6410	12.6	346	54.2	37.8	1.43386	139	4.1	99	12	0.54	107.3	4.3	0.03	54	322	0	0.54	0	0						0	0	0	0		0	0	0
356	1	M	1	81	2210	13.9	114	64.7	24.4	2.65164	136	4.4	98	18	1.31	50.7	3.3	4.5	54	726	1	1.33	0.02	0					1.33	0	0	0	1		1	1	1
415	1	M	1	79	3150	11.5	172	78.1	14.6	5.34932	136	4.1	98	19	0.81	84.5	3.2	12.4	54	802	1	1.03	0.22	0						0	0	0	0		1	0	1
433	1	F	0	65	5690	11.5	270	38.5	53.8	0.715613	141	4.1	104	12	0.55	98.7	3.6	4.5	54	504	1	0.55	0	0						0	0	0	0		1	0	1
473	1	F	0	58	6280	11.8	350	53.8	33.8	1.59172	142	3.5	98	10	0.71	94.2	3.8	10.4	54	388	0	0.71	0	0						0	0	0	0		0	0	0
485	1	M	1	24	3670	15.2	199	40.1	50.1	0.800399	140	4.3	102	14	0.87	120.8	4.5	0.1	54	376	1	0.91	0.04	0						0	0	0	0		0	0	2
492	1	F	0	67	5000	12.6	222	62.8	30	2.09333	138	3.5	99	11	0.77	80.2	4.1	1	54	524	0	0.87	0.1	0						0	0	0	0		0	0	2
493	1	M	1	56	3000	14.4	128	39.4	42.3	0.931442	142	4.1	104	16	0.86	96.9	4.3	0.1	54	398	0	0.86	0	0						0	0	0	0		0	0	0
496	1	F	0	46	4220	13.2	234	58.3	31.5	1.85079	140	4.5	106	12	0.64	107.4	3.39	0.5	54	564	1	0.78	0.14	0						0	0	0	0		0	0	2
619	1	F	0	67	7810	13.5	318	51.6	32.5	1.58769	143	5	103	15	0.59	95.1	4.4	0.1	54	482	0	0.59	0	0					0.81	0	0	0	0		0	0	2
669	1	F	0	20	8650	14.1	381	57.9	33.6	1.72321	136	4.3	97	12	0.64	128.9	4.4	0.03	54	524	0	0.67	0.03	0					0.7	0	0	0	0		0	1	2
96	1	F	0	56	6730	12.7	271	58.5	34.8	1.68103	144	4.4	103	9	0.66	99.1	4.5	0.1	53	404	0	0.66	0	0						0	0	0	0		0	0	0
121	1	F	0	77	5550	13	209	75.3	15.5	4.85806	145	3.7	106	9	0.63	86.8	3.3	3.1	53	706	1	0.68	0.05	0						0	0	0	0		1	1	1
265	1	M	1	66	4630	14.2	263	64.4	23.1	2.78788	143	4.1	100	16	1.04	74.5	4.5	0.03	53	366	0	1.04	0	0						0	0	0	0		1	1	2
269	1	F	0	53	2900	12.4	135	39.7	49	0.810204	140	4	100	12	0.53	108.7	4.3	0.1	53	524	0	0.64	0.11	0						0	0	0	0		0	0	0
296	1	F	0	60	4800	10.7	361	56	29	1.93103	139	4.2	99	14	0.87	72.6	3.6	0.7	53	458	1	0.87	0	0						0	0	0	0		0	0	1
615	1	F	0	54	3000	13.4	150	63	25.7	2.45136	140	3.9	100	12	0.77	87.8	4.1	0.3	53	396	0	0.77	0	0					0.77	0	0	0	0		0	0	0
687	2	F	0	43	6020	12.2	232	54.4	35.4	1.53672	141	4.2	103	7	0.57	113.9	4.3	1.4	53	362	0	0.57	0	0						0	0	0	0		0	0	0
703	1	F	0	44	7990	10.8	287	77.1	16.8	4.58929	136	4.3	99	8	0.51	117.3	4.7	0.03	53	424	1	0.51	0	0						0	0	0	0		0	0	2
220	1	F	0	72	5170	11.3	196	46.6	39.7	1.1738	144	4	106	18	0.73	82.5	3.5	0.1	52	396	1	0.8	0.07	0						0	0	0	0		0	0	1
222	1	F	0	57	5080	12.8	193	60.4	30.9	1.95469	142	3.9	104	13	0.63	99.9	4.4	0.03	52	412	0	0.63	0	0						0	0	0	0		0	0	0
290	1	F	0	35	6070	12.2	278	54.4	36.1	1.50693	141	4.9	103	8	0.56	121.2	4.4	0.03	52	326	0	0.56	0	0						0	0	0	0		0	0	0
325	1	F	0	23	3050	13	204	48.8	43.3	1.12702	142	3.9	102	12	0.62	127.5	4.6	0.03	52	324	0	0.62	0	0						0	0	0	0		0	0	0
372	1	F	0	54	3520	11.5	325	56.2	31.3	1.79553	142	3.8	106	8	0.59	104.2	3.8	0.1	52	332	1	0.62	0.03	0						0	0	0	0		0	0	2
395	1	F	0	25	3180	14.2	256	32.3	55.7	0.579892	140	4.4	99	9	0.66	123.2	4.5	0.03	52	340	0	0.66	0	0						0	0	0	0		0	0	0
441	1	F	0	32	2230	13.2	176	41.8	45.3	0.922737	146	4.3	107	19	0.72	111.2	3.4	0.2	52	774	1	0.93	0.21	0						0	0	0	0		0	0	2
458	1	F	0	41	3840	12.2	189	49.1	43	1.14186	140	4.2	101	12	0.66	110.1	4.2	0.03	52	356	0	0.66	0	0						0	0	0	0		0	0	0
513	1	F	0	39	3330	14.7	213	61.3	23.4	2.61966	141	4.1	104	13	0.6	115.2	4.5	0.1	52	426	0	0.63	0.03	0						0	0	0	0		0	0	0
526	1	F	0	27	3290	13.1	239	40.2	45.9	0.875817	142	4.2	102	10	0.56	128.2	4.3	0.03	52	316	0	0.56	0	0						0	0	0	0		0	0	0
539	1	M	1	62	5200	14.3	159	57.3	30	1.91	141	3.9	101	14	0.87	92.5	4.2	0.03	52	378	0	0.87	0	0						0	0	0	0		1	0	2
593	1	F	0	24	2750	13	195	38.5	54.5	0.706422	143	3.9	102	13	0.71	119.6	4.3	0.1	52	372	0	0.71	0	0						0	0	0	0		0	0	0
651	1	F	0	26	5680	13.6	220	51	41.5	1.22892	142	4.3	104	13	0.42	141.9	4.7	0.03	52	312	0	0.42	0	0					0.56	0	0	0	0		0	0	0
692	2	F	0	48	8780	12.4	350	61.3	29.4	2.08503	140	4.1	99	8	0.6	108.1	4.5	0.03	52	330	0	0.6	0	0						0	0	0	0		0	0	0
118	1	F	0	72	5370	15.3	293	68.7	23.5	2.9234	140	3.7	100	10	0.74	81.2	4.4	0.1	51	756	1	0.77	0.03	0						0	0	0	0		0	0	1
146	1	M	1	75	6670	11.4	311	71.5	19.5	3.66667	139	4.7	99	11	0.87	84.4	3.2	0.4	51	550	1	1.04	0.17	0						0	0	0	0		0	1	1
164	1	F	0	50	5790	12.8	212	49.9	41.6	1.19952	141	3.9	103	13	0.64	104.4	4.1	0.1	51	510	0	0.7	0.06	0						0	0	0	0		0	0	0
224	1	F	0	54	8440	13.3	334	47	43.4	1.08295	140	4.7	99	9	0.65	101	4.4	0.03	51	370	0	0.65	0	0						0	0	0	0		0	1	2
226	1	M	1	57	8570	13.8	312	80.6	12.4	6.5	138	4.7	96	21	0.76	101.3	3.2	28.1	51	920	1	0.76	0	0					0.77	0	1	0	0		1	1	1
232	1	F	0	63	1620	10.8	75	60.5	24.7	2.44939	139	5.1	100	11	0.53	101.4	3.5	0.3	51	470	1	0.6	0.07	0						0	0	0	0		0	0	1
291	1	M	1	81	12800	13.5	509	74.2	14.1	5.26241	135	5.1	96	21	1.28	52.1	2.6	6.8	51	574	1	1.28	0	0						0	0	0	0		1	1	1
293	1	F	0	50	4300	13.7	346	41.9	46	0.91087	140	3.7	104	6	0.72	98	4	1.6	51	454	0	0.72	0	0						0	0	0	0		0	0	0
354	1	F	0	51	8380	14	231	55	35.1	1.56695	140	4.2	101	10	0.62	104.7	4.2	0.1	51	346	0	0.62	0	0						0	0	0	0		0	0	0
399	1	F	0	72	6570	11.5	133	80.8	9.3	8.68817	139	3.9	99	22	0.64	89.4	4	4	51	438	0	0.64	0	0						0	0	0	0		1	0	2
520	1	F	0	53	3500	11.3	257	56.5	32.6	1.73313	140	4.3	101	12	0.57	106.2	4.5	0.03	51	310	0	0.57	0	0						0	0	0	0		0	0	0
538	1	F	0	43	5340	12	247	65.6	26.8	2.44776	141	3.7	106	7	0.64	109.6	3.9	0.03	51	326	0	0.64	0	0						0	0	0	0		0	0	0
25	0	F	0	57	4410	13.5	203	55.1	33.8	1.63018	144	3.8	104	12	0.67	97.9	4.6	0.1	50	548	0	0.57	-0.1	0					0.57	0	0	0	0		0	0	0
92	1	F	0	64	6290	13.6	281	65.8	26.2	2.51145	142	4.2	101	14	0.63	95.1	4.3	0.03	50	434	0	0.63	0	0						0	0	0	0		0	0	2
173	1	F	0	19	5850	12.4	196	60.5	27.4	2.20803	141	3.9	102	6	0.63	130.5	4.1	0.4	50	308	0	0.63	0	0						0	0	0	0		0	0	0
349	1	F	0	62	4440	12.6	123	48.3	44.4	1.08784	141	3.7	101	11	0.62	97	3.9	1.3	50	560	1	0.76	0.14	0						0	0	0	0		0	0	1
367	1	F	0	29	3540	13.3	244	44.6	42.1	1.05938	143	4.2	103	8	0.55	127.2	4.8	0.03	50	324	0	0.55	0	0						0	0	0	0		0	0	0
438	1	M	1	57	6760	14.2	232	59.6	28.3	2.10601	142	4	103	21	1.06	77.5	3.7	1	50	418	0	1.11	0.05	0						0	0	0	0		1	0	2
625	1	M	1	67	6610	13.4	364	63.6	24.2	2.6281	141	3.4	105	10	0.44	104.2	3.5	1.8	50	524	1	0.49	0.05	0					0.51	0	0	0	0		0	0	1
40	1	F	0	42	4780	13.2	242	44.6	44.1	1.01134	141	4.7	102	15	0.86	83.6	3.9	0.03	49	350	0	0.86	0	0						0	0	0	0		0	0	0
76	1	F	0	49	5100	13.3	188	49.7	41	1.2122	142	4.2	104	17	0.76	92.4	4.1	0.1	49	344	0	0.77	0.01	0						0	0	0	0		0	0	0
106	1	M	1	49	5680	13.6	169	60.3	28.5	2.11579	144	4.6	105	15	0.86	101.8	4.1	0.03	49	312	1	0.86	0	0						0	0	0	0		0	1	1
292	1	F	0	71	3380	11.1	158	49.4	44.7	1.10515	140	4.8	103	15	0.85	69.2	3.9	1.4	49	394	1	0.85	0	0						0	0	0	0		0	0	1
350	1	F	0	31	4120	12.4	299	55	36.9	1.49051	140	4	100	9	0.8	98.6	4.3	0.1	49	426	1	0.8	0	0						0	0	0	0		0	0	2
413	1	F	0	71	4770	12.6	216	67.2	24.9	2.6988	136	4.1	97	10	0.59	92.5	4.3	0.3	49	480	1	0.59	0	0						0	0	0	0		1	1	1
428	1	F	0	52	8070	11.7	358	71.9	19.2	3.74479	141	3.5	98	6	0.54	108.8	3	5.9	49	932	1	0.65	0.11	0						0	0	0	0		0	0	2
429	1	F	0	43	3640	12.3	214	46.7	13.1	3.56489	136	4.4	100	11	0.69	107	3.6	0.9	49	700	1	0.69	0	0						0	0	0	0		0	0	2
565	1	F	0	47	4530	13.4	285	48.5	41.5	1.16867	142	4.1	103	17	0.73	98.4	4.1	0.1	49	434	0	0.73	0	0						0	0	0	0		0	0	0
678	2	F	0	68	6020	13.7	333	70	21.4	3.27103	138	3.4	97	10	0.52	98.5	4.1	0.3	49	518	1	0.54	0.02	0						0	0	0	0		0	0	1
141	1	F	0	55	4780	10.7	282	48.6	41.4	1.17391	141	4	103	13	0.59	103.5	3.8	0.1	48	372	0	0.59	0	0						0	0	0	0		0	0	0
212	1	F	0	48	4550	8.3	410	52.3	34.7	1.5072	141	4.6	103	11	0.64	105.9	3.7	0.2	48	378	1	0.72	0.08	0						0	0	0	0		0	0	2
280	1	M	1	58	7060	15.1	250	68.7	20	3.435	140	4	101	11	0.78	99.5	41	0.1	48	314	1	0.91	0.13	0						0	0	0	0		1	1	1
434	1	F	0	55	2990	11.6	124	50.5	28.8	1.75347	141	4.2	104	13	0.75	90	3.6	0.1	48	318	0	0.75	0	0						0	0	0	0		0	0	0
487	1	M	1	57	5300	17.2	176	34.7	51.7	0.67118	142	3.9	101	17	0.84	97.2	4.1	0.2	48	508	1	1.01	0.17	0						0	0	0	0		1	0	1
554	1	F	0	21	4730	12.8	248	57.3	34.2	1.67544	144	4	105	13	0.58	132.2	4.6	0.03	48	402	1	0.59	0.01	0						0	0	0	0		0	0	2
564	1	F	0	36	6450	13.2	280	50.1	39.8	1.25879	141	3.9	101	11	0.7	111.8	4.2	0.03	48	434	0	0.7	0	0						0	0	0	0		0	0	0
676	2	F	0	79	5990	12	285	52.1	36.1	1.44321	141	4.3	103	14	0.82	68.3	3.9	0.8	48	462	1	0.83	0.01	0						0	0	0	0		1	0	1
700	1	F	0	49	3310	13.6	167	53.2	33.5	1.58806	142	4.2	103	9	0.47	116.4	4.4	0.2	48	374	1	0.47	0	0						0	0	0	0		0	0	2
50	1	F	0	83	4270	10.5	161	74	19.7	3.75635	140	5.1	107	29	1.15	44.1	3	7.7	47	690	1	2.14	0.99	1	2	1	0.92	1	2.14	0	0	0	0		1	0	1
101	1	F	0	70	5870	11.8	285	61.3	25.9	2.3668	144	4.5	105	17	0.83	71.7	3.9	0.1	47	420	1	0.97	0.14	0						0	0	0	0		0	0	1
113	1	F	0	64	6010	11.8	351	57.3	28.8	1.98958	139	4.4	99	13	0.52	101.3	3.8	0.1	47	490	1	0.61	0.09	0						0	0	0	0		0	1	1
123	1	M	1	72	6750	12.6	257	68.1	23	2.96087	137	4.3	101	19	0.74	92.2	3.5	0.3	47	500	1	0.85	0.11	0						0	0	0	0		1	0	1
124	1	F	0	75	5180	11.9	235	66.4	23.7	2.80169	141	4.1	99	15	0.63	88	4	0.2	47	494	0	0.83	0.2	0						0	0	0	0		0	1	2
148	1	F	0	44	4340	11.1	176	57.2	30.4	1.88158	141	4.5	103	12	0.62	110	4.3	0.03	47	262	0	0.62	0	0						0	0	0	0		0	0	0
284	1	F	0	35	4300	10.8	238	60.6	32.8	1.84756	140	4.2	101	9	0.48	127.5	3.7	2.3	47	398	1	0.48	0	0						0	0	0	0		0	0	2
457	1	F	0	34	5550	12.2	352	55.6	37.5	1.48267	141	3.8	103	11	0.51	125.9	4	0.3	47	380	0	0.51	0	0						0	0	0	0		1	0	2
509	1	F	0	38	7690	12.7	234	74.5	18.2	4.09341	136	4.3	100	7	0.49	124	4.2	0.03	47	320	0	0.49	0	0						0	0	0	0		0	0	0
670	2	F	0	62	10020	12.4	231	67.7	24.3	2.78601	138	3.8	99	13	0.52	102.7	3.9	3.6	47	660	1	0.65	0.13	0						0	0	0	0		0	0	1
66	1	F	0	51	5700	12.2	257	68.5	21.8	3.1422	138	4.6	99	13	0.73	95.7	4.1	0.2	46	334	0	0.73	0	0						0	0	0	0		0	0	0
109	1	F	0	27	6370	13	263	49.8	40.8	1.22059	141	4.04	100	11	0.59	126	4.3	0.03	46	386	0	0.59	0	0						0	0	0	0		0	0	0
196	1	F	0	80	4720	13	145	60.6	30.1	2.01329	142	3.5	101	14	0.75	75.5	4.1	0.2	46	410	0	0.93	0.18	0						0	0	0	0		1	0	2
244	1	F	0	65	4810	12.2	266	72.7	15.4	4.72078	140	4.7	102	12	0.76	82.6	3.3	13.1	46	666	1	0.8	0.04	0						0	0	0	0		1	1	1
374	1	M	1	77	4370	13.8	212	64.8	22.4	2.89286	137	3.3	96	14	0.8	86.2	3.6	2.1	46	606	1	0.8	0	0						0	0	0	0		0	0	1
392	1	F	0	44	4060	11.9	142	43.9	40.9	1.07335	144	3.6	106	8	0.75	97.3	4	1.2	46	520	0	0.75	0	0						0	0	0	0		0	0	0
451	1	F	0	81	4250	12.8	255	59.3	28	2.11786	140	4.3	101	9	0.63	84.4	4	3.5	46	644	1	0.93	0.3	1	3	1		0	3.3	0	0	0	1	DNR	1	1	1
543	1	F	0	46	4260	10.2	297	69.1	23.5	2.94043	141	4.6	104	11	0.45	120.5	4.2	1.1	46	484	1	0.56	0.11	0						0	0	0	0		0	0	2
571	1	F	0	55	6120	12.3	202	58.2	34.5	1.68696	140	4	102	10	0.6	102.9	4.1	0.2	46	474	1	0.73	0.13	0						0	0	0	0		0	0	2
672	2	F	0	67	5780	11.4	217	44.2	43.1	1.02552	141	4.3	102	19	0.64	92.6	3.9	0.1	46	332	1	0.7	0.06	0						0	0	0	0		1	0	1
673	2	M	1	76	6010	12.7	211	64.5	26.5	2.43396	142	4.1	101	18	0.79	87.2	4.3	0.1	46	336	0	0.86	0.07	0						0	0	0	0		1	0	2
675	2	M	1	82	5420	11.8	223	81	8.5	9.52941	141	4	95	20	0.83	81.9	2.5	3.2	46	1180	1	0.86	0.03	0					0.7	0	1	0	0		0	0	1
53	1	F	0	49	5310	10.3	300	57.1	29.2	1.95548	143	4.2	102	8	0.73	97	4.5	0.2	45	406	0	0.78	0.05	0						0	0	0	0		0	0	0
193	1	F	0	35	2690	12.9	157	39.4	49.1	0.802444	141	4	101	8	0.71	110.7	4.5	0.03	45	304	0	0.71	0	0						0	0	0	0		0	0	0
239	1	M	1	80	4920	11.4	252	68.9	17.3	3.98266	139	4.4	103	25	0.91	79.3	3.4	6	45	356	1	1.17	0.26	0					1.17	0	0	0	0		0	0	1
270	1	F	0	64	2510	14	116	60.2	23.9	2.51883	140	3.3	100	10	0.53	100.7	3.8	1.3	45	540	1	0.53	0	0						0	0	0	0		0	1	1
297	1	F	0	56	2760	11	197	66.6	21	3.17143	139	4.2	99	9	0.51	107.8	4.2	0.7	45	366	0	0.58	0.07	0						0	0	0	0		0	0	0
318	1	F	0	60	5550	11.1	228	54.5	30.1	1.81063	144	3.7	103	15	0.48	107	4.1	0.1	45	294	0	0.48	0	0						0	0	0	0		0	0	2
332	1	F	0	60	4060	11	233	64.1	25.6	2.50391	143	4.1	103	12	0.63	97.8	3.8	2.9	45	584	1	0.67	0.04	0						0	0	0	0		0	0	1
381	1	F	0	45	3480	12.6	143	51.4	37.1	1.38544	141	3.7	103	12	0.5	117.3	3.8	0.7	45	420	1	0.63	0.13	0						0	0	0	0		0	0	2
384	1	M	1	75	6330	12.2	215	67	22.9	2.92576	135	5.1	95	15	1.07	67.5	3.5	4.9	45	376	1	1.49	0.42	1	1	0	1.08	1	1.49	0	0	0	0		1	0	1
386	1	F	0	64	7200	13.2	248	65.5	24.6	2.6626	142	4.3	101	14	0.62	95.6	4.5	0.1	45	412	0	0.63	0.01	0						0	0	0	0		0	0	2
388	1	F	0	52	9560	12.3	265	50.8	41.7	1.21823	142	3.4	104	19	0.57	106.9	4.1	0.03	45	422	0	0.57	0	0						0	0	0	0		0	0	0
394	1	F	0	25	3500	12.1	273	33.8	49.7	0.68008	140	4.6	102	10	0.57	129.3	3.9	0.2	45	386	0	0.57	0	0						0	0	0	0		0	0	0
491	1	F	0	50	5980	13.9	274	59.8	30.6	1.95425	141	4.8	100	9	0.65	103.9	4.6	0.1	45	402	0	0.65	0	0						0	0	0	0		0	0	0
537	1	F	0	55	3500	11.8	161	56.5	30.6	1.84641	144	3.5	104	14	0.74	91.5	4	2.3	45	450	1	0.74	0	0						0	0	0	0		0	0	2
603	1	F	0	24	3930	11.8	138	51.6	39.7	1.29975	140	3.9	103	9	0.74	113.8	4	0.2	45	314	0	0.74	0	0						0	0	0	0		0	0	0
697	2	F	0	53	4080	12.5	193	56.2	29.2	1.92466	143	3.9	102	6	0.57	106.2	4.5	0.03	45	534	0	0.57	0	0						0	0	0	0		0	0	0
69	1	F	0	56	5000	13.8	147	76.4	17	4.49412	141	3.5	100	14	0.62	101.1	4	4.6	44	722	1	0.62	0	0						0	0	0	0		1	1	1
160	1	F	0	35	5530	12.6	336	50.7	38	1.33421	140	4.3	101	13	0.6	118.5	4.3	0.2	44	342	0	0.6	0	0						0	0	0	0		0	0	0
215	1	F	0	78	6000	11.5	252	79.3	14	5.66429	139	3.3	100	12	0.77	74.2	3	4.2	44	520	1	0.91	0.14	0						0	0	0	0		0	1	1
252	1	F	0	57	4320	13	206	45.1	41.2	1.09466	142	4.3	104	12	0.79	83.4	4	0.2	44	508	0	0.79	0	0						0	0	0	0		0	0	0
324	1	F	0	56	5520	11.9	273	57.8	34.4	1.68023	145	3.9	105	15	0.77	86.6	3.9	0.1	44	416	0	0.77	0	0						0	0	0	0		0	0	0
336	1	F	0	50	3820	13.5	397	44.5	41.4	1.07488	140	4.2	103	12	0.61	106	4.2	0.03	44	410	1	0.61	0	0						0	0	0	0		0	0	2
377	1	F	0	57	3250	13.6	57	74.2	20.9	3.55024	142	4.1	98	21	1.15	52.9	3.9	3.8	44	680	1	1.15	0	0						0	0	0	0		0	0	2
454	1	F	0	49	3750	12.9	235	22.4	64.3	0.348367	142	4	102	14	0.75	93.9	4.2	0.1	44	370	1	0.75	0	0						0	0	0	0		0	0	2
486	1	F	0	57	3750	12.8	125	50.6	37.9	1.33509	143	3.9	102	12	0.72	93.3	4.1	0.7	44	544	0	0.72	0	0						0	0	0	0		0	0	0
490	1	F	0	53	6120	11.9	305	44.4	43.5	1.02069	141	4.7	101	16	0.79	85.7	3.9	0.1	44	392	1	0.79	0	0						0	0	0	0		0	0	2
497	1	F	0	58	3320	12.4	201	45.5	42.2	1.0782	141	3.7	101	10	0.55	103.7	3.9	1	44	440	1	0.58	0.03	0						0	0	0	0		0	0	2
501	1	F	0	50	7580	12.3	233	59.8	32.6	1.83436	147	4	103	16	0.67	102.8	4.1	0.03	44	420	1	0.67	0	0						0	0	0	0		0	0	2
511	1	F	0	61	7870	13.7	373	62	28.3	2.19081	139	4.5	98	14	0.63	97.1	4.4	1.3	44	470	1	0.63	0	0						0	0	0	0		1	0	1
591	1	F	0	27	4650	13.1	261	55.8	37.8	1.47619	142	4.3	102	11	0.62	124	4.5	0.03	44	296	0	0.62	0	0						0	0	0	0		0	0	0
600	1	F	0	28	3580	13.1	289	50	41.6	1.20192	139	4.1	102	12	0.7	118.3	4.3	0.03	44	332	0	0.7	0	0						0	0	0	0		0	0	0
24	0	F	0	34	2800	11.1	161	56	36.1	1.55125	140	3.3	102	7	0.6	120.1	4.3	0.03	43	338	0	0.87	0.27	0					0.87	0	0	0	0		0	0	0
229	1	F	0	45	3940	13.5	225	45.7	42.1	1.08551	141	3.6	102	10	0.62	109.2	4.2	0.2	43	412	0	0.62	0	0						0	0	0	0		0	0	0
251	1	F	0	51	3890	14.3	157	65.3	26.2	2.49237	148	3.7	107	15	0.59	106.5	4.2	0.5	43	458	0	0.59	0	0						0	0	0	0		1	0	2
262	1	F	0	64	4130	12	379	64.9	25.8	2.5155	139	4.1	98	15	0.62	95.6	3.6	6	43	650	1	0.78	0.16	0						0	0	0	0		0	1	1
453	1	F	0	53	3680	11.5	188	45.6	41.6	1.09615	137	4	98	13	0.54	108.1	3.8	0.8	43	496	1	0.54	0	0						0	0	0	0		0	0	2
569	1	F	0	58	4980	13.1	177	64.7	23.7	2.72996	142	3.7	105	6	0.69	96.3	4	0.3	43	382	0	0.99	0.3	1	1	0	0.77	1	0.99	0	1	0	0		1	0	2
599	1	F	0	28	5740	14	205	47.6	41.5	1.14699	139	3.4	98	18	0.84	94.9	4.7	0.03	43	386	0	0.84	0	0						0	0	0	0		0	0	0
632	1	F	0	58	2570	12.8	169	61.5	32.3	1.90402	142	3.5	103	15	0.56	103.1	3.5	4.3	43	654	0	0.72	0.16	0					0.72	0	1	1	0		1	0	2
62	1	F	0	81	5500	11.4	152	74.2	19.1	3.88482	143	3.6	104	14	0.63	84.4	3.7	0.2	42	388	0	0.63	0	0						0	0	0	0		1	0	2
153	1	F	0	61	5160	12.1	257	55.9	33.5	1.66866	142	4	103	8	0.45	108.5	3.6	1.1	42	444	1	0.47	0.02	0						0	0	0	0		1	1	1
279	1	F	0	46	3700	11	122	64.7	18.9	3.42328	134	4.7	96	11	0.68	105.2	4.2	0.03	42	260	0	0.72	0.04	0						0	0	0	0		1	1	2
289	1	F	0	37	5910	10.4	210	64.8	25.9	2.50193	140	3.7	99	19	1	72.1	4.6	0.4	42	428	0	1	0	0						0	0	0	0		1	0	2
338	1	M	1	72	6160	12.8	233	62	22.9	2.70742	138	3.9	92	12	0.81	72.8	3.5	2.6	42	460	1	0.81	0	0						0	0	0	0		1	0	1
474	1	F	0	23	3490	13.8	179	30	49.6	0.604839	138	4.2	101	11	0.61	128.2	4.9	0.4	42	358	0	0.64	0.03	0						0	0	0	0		0	0	0
529	1	F	0	41	3900	13.8	224	41.6	43.8	0.949772	141	4.2	105	11	0.52	120.7	3.9	0.1	42	406	0	0.52	0	0						0	0	0	0		0	0	0
550	1	M	1	31	4250	14.8	249	56.6	34.1	1.65982	139	4.3	98	12	0.76	121.6	4.5	0.2	42	370	0	0.76	0	0						0	0	0	0		0	1	2
608	1	F	0	41	5800	13.6	342	44.2	42.4	1.04245	140	4.6	103	7	0.46	124	4.4	0.03	42	474	0	0.46	0	0						0	0	0	0		0	0	0
704	1	M	1	80	5180	9.4	240	70.3	16	4.39375	132	4.4	97	27	0.81	83.9	3.6	0.3	42	288	1	0.88	0.07	0						0	0	0	0		1	0	1
137	1	F	0	68	5740	11.3	328	60.6	24.7	2.45344	143	4.6	101	15	0.68	90.2	3.3	5.9	41	536	1	0.84	0.16	0						0	0	0	0		1	0	1
186	1	F	0	49	2940	11.3	265	41.9	45.2	0.926991	139	4.6	101	7	0.67	103.5	4	0.03	41	276	0	0.7	0.03	0						0	0	0	0		0	0	0
267	1	F	0	19	4200	11.5	194	55.4	32.6	1.69939	140	4.1	101	7	0.6	132.6	4	2	41	406	0	0.6	0	0						0	0	0	0		0	0	0
335	1	F	0	27	5580	12.9	286	58.6	31	1.89032	141	4.8	102	9	0.68	120.3	4.4	0.03	41	308	0	0.74	0.06	0						0	0	0	0		0	0	0
378	1	F	0	33	2950	12.6	215	37.2	49.2	0.756098	140	4.1	102	6	0.58	122.4	3.9	0.03	41	292	0	0.6	0.02	0						0	0	0	0		0	0	0
482	1	F	0	27	4830	13.4	216	64.7	18.8	3.44149	141	3.8	102	15	0.5	133.1	4.6	0.1	41	368	0	0.53	0.03	0						0	0	0	0		0	0	0
506	1	F	0	45	4310	13	175	62.9	28.1	2.23843	140	3.8	102	12	0.59	111	4.1	0.5	41	562	0	0.59	0	0						0	0	0	0		0	0	0
562	1	F	0	51	2640	11.2	159	50	39.4	1.26904	140	3.7	103	12	0.54	109.6	3.7	0.4	41	396	1	0.64	0.1	0						0	0	0	0		0	0	2
583	1	F	0	22	2760	12.2	161	43.8	43.1	1.01624	141	4.2	101	18	0.65	126.4	4.3	0.1	41	310	0	0.65	0	0						0	0	0	0		0	0	0
36	1	F	0	46	2530	12.5	201	41.5	44.3	0.936795	140	3.9	102	9	0.57	111.5	4	0.03	40	374	0	0.6	0.03	0						0	0	0	0		0	0	0
89	1	F	0	52	4150	14	210	59.8	30.6	1.95425	142	4.1	104	21	0.82	82.5	4	2.1	40	602	1	0.82	0	0						0	0	0	0		0	0	2
122	1	M	1	77	7120	11.9	393	88.1	9	9.78889	136	5.3	97	38	1.1	64	2.9	23.5	40	880	1	1.12	0.02	0					1.12	0	1	0	0		1	1	1
178	1	F	0	55	5680	10.3	467	54.6	35	1.56	142	4.2	103	12	0.85	77.4	3.6	0.03	40	360	1	0.85	0	0						0	0	0	0		1	0	1
360	1	M	1	68	2440	12.5	240	39.8	41	0.970732	135	4.3	95	17	0.86	89.1	3.6	4.6	40	416	1	0.86	0	0						0	0	0	0		1	0	1
370	1	F	0	45	2750	13.9	160	58.2	33.8	1.72189	140	4.3	99	12	0.7	105	4	0.5	40	460	1	0.7	0	0						0	0	0	0		0	0	2
420	1	M	1	61	4350	12.7	255	65.8	25.5	2.58039	140	4.5	100	29	0.87	93.1	4.1	1	40	384	1	0.87	0	0						0	0	0	0		0	1	1
423	1	M	1	79	6660	12.5	333	76	13.2	5.75758	136	4.2	96	19	1.32	50.9	3.1	8.2	40	470	1	1.32	0	0						0	0	0	0		1	0	1
484	1	F	0	45	3850	10.3	219	49.3	43.6	1.13073	142	3.8	103	9	0.56	111.3	4.2	0.03	40	388	1	0.69	0.13	0						0	0	0	0		0	0	2
489	1	F	0	20	4600	12.7	229	52.4	38.7	1.35401	141	4.2	104	18	0.81	104.9	4	0.03	40	382	0	0.81	0	0						0	0	0	0		0	0	0
505	1	M	1	54	5230	14.5	166	48.2	38	1.26842	141	3.9	100	14	0.84	99.3	4.5	1.8	40	378	1	0.87	0.03	0						0	0	0	0		0	0	2
72	1	M	1	79	8990	10.3	149	81.1	10.3	7.87379	131	5.1	98	67	1.73	36.7	2.9	12.5	39	588	0	3.21	1.48	1	2	1	0.95	1	3.21	0	1	0	0		0	1	2
119	1	F	0	65	4350	13.1	181	66.7	22.8	2.92544	143	3.5	100	12	0.67	92.5	3.8	1	39	474	1	0.67	0	0						0	0	0	0		0	0	1
126	1	F	0	56	2590	11.5	161	50.6	39	1.29744	141	4.1	104	10	0.75	89.4	3.9	0.9	39	402	1	0.88	0.13	0						0	0	0	0		0	0	2
166	1	F	0	63	4100	13.2	108	59.7	30	1.99	136	4.7	96	20	0.98	61.6	3.9	2.7	39	600	0	0.98	0	0						0	0	0	0		1	1	2
197	1	M	1	61	9250	15.7	373	74.4	17.8	4.17978	143	4.9	104	13	0.78	97.4	4.4	0.6	39	338	0	0.82	0.04	0						0	0	0	0		1	0	2
237	1	F	0	79	7750	9.9	149	68.2	20.8	3.27885	141	4.2	105	21	0.98	55	3.3	1.1	39	336	0	1.21	0.23	0					1.21	0	0	0	0		1	0	2
412	1	F	0	66	4610	11.1	155	56	32.3	1.73375	136	3.8	98	19	0.76	82	3.7	2.4	39	386	1	0.76	0	0						0	0	0	0		0	0	1
414	1	F	0	64	7210	11.1	183	59.4	32.5	1.82769	141	4.2	102	17	0.9	67.8	3.8	0.03	39	338	0	0.9	0	0						0	0	0	0		1	1	2
443	1	F	0	38	7740	10.8	236	73.3	17.6	4.16477	135	4.1	99	6	0.39	133.7	4	0.03	39	308	0	0.46	0.07	0						0	0	0	0		0	0	0
471	1	F	0	41	2710	12.3	132	38.4	53.5	0.717757	142	3.3	100	9	0.63	111.8	4.6	0.03	39	318	0	0.63	0	0						0	0	0	0		0	0	0
477	1	F	0	73	5950	12.7	340	51.7	39.3	1.31552	142	5	103	16	0.64	87.5	4.1	0.03	39	420	0	0.67	0.03	0						0	0	0	0		0	0	2
534	1	F	0	34	4050	11.9	227	40.8	39.8	1.02513	142	4.3	104	10	0.7	113.4	3.8	0.1	39	350	0	0.71	0.01	0						0	0	0	0		0	0	0
553	1	F	0	46	3800	12.8	211	52.6	38.2	1.37696	141	4.3	101	8	0.66	106.3	4.4	0.1	39	334	0	0.66	0	0						0	0	0	0		0	0	0
555	1	F	0	33	5010	11.8	247	38.9	52.7	0.73814	141	4.1	100	9	0.59	120.8	4.5	0.03	39	308	0	0.62	0.03	0						0	0	0	0		0	0	0
689	2	M	1	81	4880	10	62	79.8	13.5	5.91111	135	3.6	98	15	0.78	84.7	3	11.6	39	404	1	0.61	-0.17	0					0.78	0	1	0	0		0	0	1
52	1	F	0	53	3150	11.1	223	60	33.7	1.78042	141	3.6	102	16	0.56	106.8	3.7	1	38	378	1	0.59	0.03	0						0	0	0	0		0	0	2
98	1	F	0	62	5380	12.1	216	71	15.2	4.67105	139	4.5	98	17	0.63	96.4	3.7	4.3	38	586	1	0.63	0	0						0	0	0	0		0	0	1
158	1	F	0	74	8180	11.2	361	70.4	17.8	3.95506	137	4.6	98	16	0.9	63.2	4.2	0.9	38	430	0	0.93	0.03	0						0	0	0	0		0	0	2
238	1	F	0	59	6090	10.3	280	69.4	20.4	3.40196	141	3.9	102	12	0.67	96.5	3.6	3.7	38	526	1	0.67	0	0						0	0	0	0		1	0	1
447	1	F	0	45	5230	13.5	236	63.4	30.8	2.05844	141	4.5	102	14	0.52	116.6	4.1	0.1	38	370	1	0.52	0	0						0	0	0	0		0	0	2
607	1	F	0	50	5500	13.6	282	52.5	39.5	1.32911	141	4.8	100	15	0.71	99.6	3.9	0.4	38	362	1	0.71	0	0						0	0	0	0		0	0	2
51	1	F	0	63	7820	11.6	356	64	25.4	2.51969	141	4.6	99	16	0.63	95.8	4.3	0.1	37	408	0	0.72	0.09	0						0	0	0	0		0	1	2
144	1	F	0	71	8210	12.8	274	67.3	26.4	2.54924	139	4.1	97	21	0.67	88.7	4.6	0.03	37	342	0	0.67	0	0						0	0	0	0		0	1	2
214	1	F	0	54	5840	12.4	89	60.9	31.5	1.93333	143	4.3	104	14	0.58	104.8	4.3	0.1	37	380	1	0.59	0.01	0						0	0	0	0		0	1	1
241	1	M	1	83	6110	12.8	176	63.7	27	2.35926	143	4.2	105	19	1.24	53.4	3.5	0.1	37	364	0	1.24	0	0						0	0	0	0		0	1	2
247	1	F	0	58	8660	12.7	279	60.8	27.7	2.19495	141	4.2	103	9	0.66	97.7	4.2	1.9	37	528	1	0.71	0.05	0						0	0	0	0		0	0	2
260	1	F	0	81	6260	8.6	283	70.7	16	4.41875	137	4.6	98	21	0.92	58.6	3.6	1.3	37	454	1	0.92	0	0						0	0	0	0		1	1	1
436	1	F	0	40	6300	12	275	65.3	23.2	2.81466	139	3.8	99	10	0.69	109.2	4.2	0.03	37	408	1	0.69	0	0						0	0	0	0		0	0	2
507	1	F	0	58	4430	12.9	152	66.8	23.3	2.86695	141	4.4	99	8	0.9	93.8	3.6	1.6	37	560	1	1.18	0.28	0					1.18	0	0	0	0		0	0	2
574	1	F	0	37	2840	12.7	216	32	55.6	0.57554	141	4.3	105	11	0.74	103.8	4.4	0.03	37	344	0	0.74	0	0						0	0	0	0		0	0	0
577	1	F	0	59	4450	12.2	159	62	25.2	2.46032	141	4.2	103	13	0.45	110	4	1.3	37	554	0	0.45	0	0						0	0	0	0		0	0	0
620	1	F	0	64	5550	12.11	227	62	31.7	1.95584	143	4.7	103	17	0.8	78.7	4	0.03	37	438	1	0.8	0	0					0.8	0	0	0	0		0	1	1
641	1	F	0	48	4630	12.6	259	83.1	11.9	6.98319	139	3.7	97	14	0.58	109.3	3	6.5	37	1412	1	0.58	0	0					0.73	0	1	1	0		0	0	2
41	1	M	1	64	7630	12.9	385	71.6	18.2	3.93407	138	4.8	88	16	1.11	69.8	4.1	4.9	36	636	1	1.26	0.15	0						0	0	0	0		1	1	1
56	1	F	0	57	4260	11.5	235	59.7	25.8	2.31395	144	4.2	105	16	0.72	93.3	3.9	1.5	36	364	1	0.77	0.05	0						0	0	0	0		0	1	1
147	1	F	0	78	5550	11.8	163	28.9	55.1	0.524501	140	4.4	103	14	0.88	63.1	3.9	0.1	36	372	0	0.88	0	0						0	0	0	0		0	0	2
171	1	F	0	76	9210	13.8	348	65	27	2.40741	142	4.8	104	26	1.19	44.5	3.8	0.3	36	462	1	1.38	0.19	0						0	0	0	0		1	1	1
246	1	F	0	56	5600	10.9	259	67.1	25.5	2.63137	139	4.7	101	14	0.57	104	3.7	0.9	36	412	1	0.66	0.09	0						0	0	0	0		0	0	2
362	1	F	0	66	4460	12.9	209	50.4	42.2	1.19431	143	3.6	102	17	0.61	94.8	3.6	5.9	36	500	1	0.7	0.09	0						0	0	0	0		0	0	1
421	1	M	1	71	5300	12	326	75.3	14.3	5.26573	138	3.9	101	14	0.88	86.4	3.3	4.9	36	438	1	1.18	0.3	1	1	0	1.2	0	1.2	0	0	0	0		1	1	1
547	1	F	0	33	4920	12.9	344	33.3	48	0.69375	143	3.9	103	17	0.45	132.1	4.4	0.03	36	306	0	0.45	0	0						0	0	0	0		0	0	0
63	1	F	0	64	3340	11.3	158	54.8	35.3	1.55241	136	3.9	98	12	0.68	92.7	4.1	2.9	35	332	0	0.68	0	0						0	0	0	0		0	1	2
80	1	F	0	28	5300	12	282	48.5	40.6	1.19458	141	4.1	102	14	0.61	123.8	4.3	0.3	35	328	0	0.61	0	0						0	0	0	0		0	0	0
323	1	F	0	73	6010	12.9	313	56.8	31.4	1.80892	142	4.2	102	13	0.6	90.7	3.9	0.4	35	550	1	0.65	0.05	0						0	0	0	0		0	0	1
351	1	F	0	74	5340	12.5	256	76.6	14.6	5.24658	138	3.1	96	7	0.81	72.3	3.4	3.8	35	544	1	1.07	0.26	0					1.07	0	0	0	0		0	0	1
435	1	F	0	49	5380	13.2	224	56.7	31	1.82903	141	4.8	102	11	0.56	109.8	3.8	1.9	35	494	1	0.56	0	0						0	0	0	0		1	0	1
465	1	F	0	65	5300	12.2	503	49.2	36.2	1.35912	139	4.4	101	13	0.58	97	3.4	0.8	35	496	1	0.63	0.05	0						0	0	0	0		1	0	1
688	2	M	1	65	8090	12.9	451	79.9	9.4	8.5	131	5.1	90	10	1.07	72.5	4.3	1.2	35	368	0	1.07	0	0						0	0	0	0		1	0	2
691	2	F	0	21	9030	12.3	330	77.2	16.3	4.7362	138	3.9	101	5	0.39	150.6	4	0.2	35	298	0	0.37	-0.02	0						0	0	0	0		0	0	0
317	1	F	0	51	4400	13.3	243	49	38.9	1.25964	146	3.6	103	14	0.54	109.6	4.4	0.6	34	384	0	0.55	0.01	0						0	0	0	0		1	0	2
481	1	F	0	54	4230	13.2	178	59.1	34.3	1.72303	142	4	106	7	0.46	113.1	3.8	0.2	34	436	1	0.76	0.3	1	1	0	0.52	1	0.76	0	0	0	0		0	0	2
500	1	F	0	67	3310	12.5	145	41.1	45	0.913333	143	3.6	103	14	0.8	76.5	3.9	0.6	34	388	0	0.8	0	0						0	0	0	0		1	1	2
557	1	F	0	24	3940	13.1	195	51	30.7	1.66124	143	4.5	105	10	0.54	132.5	3.9	0.2	34	278	0	0.54	0	0						0	0	0	0		0	0	0
344	1	F	0	50	6910	12.2	354	63.7	27.4	2.32482	142	3.9	103	10	0.58	107.8	3.7	0.6	33	464	1	0.76	0.18	0						0	0	0	0		0	0	2
347	1	F	0	24	4750	13.7	216	43.2	48.2	0.896266	143	4.1	103	14	0.58	129.4	4.1	0.1	33	378	0	0.7	0.12	0						0	0	0	0		0	0	0
385	1	M	1	74	7000	13.1	291	75.7	17.7	4.27684	139	4.6	101	11	0.76	89.9	3.8	0.1	33	374	0	0.76	0	0						0	0	0	0		0	0	2
668	1	F	0	85	11220	12.2	154	82.3	11.8	6.97458	145	3.8	103	24	0.82	65.5	3.4	0.7	33	902	1	0.96	0.14	0					0.96	0	0	0	0		0	0	1
68	1	F	0	75	7870	12.3	263	49.1	41	1.19756	143	4.3	100	11	0.65	87.1	4.3	0.1	32	322	0	0.77	0.12	0						0	0	0	0		1	1	2
103	1	F	0	42	6870	13.2	296	65.4	25.8	2.53488	141	4.4	102	12	0.69	107.7	4.3	0.03	32	284	0	0.69	0	0						0	0	0	0		0	0	0
203	1	F	0	75	5860	12.6	166	67.9	22.5	3.01778	130	2.6	86	14	0.86	66.3	3.4	4.1	32	420	1	0.89	0.03	0					1.36	0	0	0	1		1	1	1
286	1	F	0	66	4840	11.4	318	55.4	33.5	1.65373	144	4.1	103	14	0.76	82	3.8	0.2	32	376	1	0.79	0.03	0						0	0	0	0		0	0	1
299	1	F	0	23	10006	14.2	299	70.2	23.4	3	137	4.3	97	9	0.45	141.7	4	1.1	32	298	0	0.48	0.03	0						0	0	0	0		0	0	0
371	1	F	0	56	4380	13.1	139	67.5	27.9	2.41935	141	4.1	98	14	0.66	99.1	4	1	32	724	1	0.66	0	0						0	0	0	0		0	0	2
402	1	F	0	59	3580	12.1	135	54.4	32.7	1.66361	140	4.1	102	9	0.72	92	3.9	4	32	512	1	0.72	0	0						0	0	0	0		0	0	2
444	1	F	0	32	8320	11.9	189	72.7	19	3.82632	140	4.5	103	9	0.7	115	3.6	0.03	32	298	0	0.7	0	0						0	0	0	0		0	0	0
461	1	F	0	36	3570	11.9	265	44.3	44	1.00682	139	4.3	100	11	0.57	119.6	3.8	1.2	32	512	1	0.57	0	0						0	0	0	0		0	0	2
488	1	F	0	42	4560	12.7	212	62.9	30.3	2.07591	141	4.4	102	17	0.78	94.1	4.2	0.03	32	320	0	0.79	0.01	0						0	0	0	0		0	0	0
560	1	F	0	85	9540	12.8	308	59	31.9	1.84953	141	4.1	103	14	0.59	83.8	3.8	0.03	32	330	0	0.59	0	0						0	0	0	0		0	0	2
39	1	F	0	55	5890	14.2	277	52	37.2	1.39785	132	4.8	91	15	0.61	102.4	4.1	0.1	31	396	0	0.61	0	0						0	0	0	0		0	1	2
345	1	F	0	49	3570	10.9	194	45.4	40.3	1.12655	142	3.8	105	8	0.47	116.4	3.7	0.2	31	384	1	0.69	0.22	0						0	0	0	0		0	0	2
521	1	F	0	48	4250	11.8	351	48.3	38.1	1.26772	140	5.1	102	8	0.64	105.9	3.5	0.2	31	344	1	0.65	0.01	0						0	0	0	0		0	0	2
282	1	F	0	33	6410	10.8	213	75	17.2	4.36047	136	4	100	8	0.34	144.8	3.4	0.1	30	346	0	0.34	0	0						0	0	0	0		0	0	0
653	1	F	0	56	4570	12.3	255	59.9	27.4	2.18613	140	4.7	101	15	0.69	97.6	4.1	1	30	338	0	0.69	0	0					0.69	0	0	0	0		0	0	0
112	1	F	0	64	8670	11.9	221	71.1	20.1	3.53731	143	3.7	98	11	0.73	87.3	3.9	0.7	29	452	1	0.73	0	0						0	0	0	0		1	0	1
216	1	M	1	49	4330	12.7	253	48.7	31.4	1.55096	144	4.2	103	28	0.99	89.1	4.2	1.4	29	370	0	0.99	0	0						0	0	0	0		1	0	2
307	1	F	0	68	9440	11	272	51.5	41.4	1.24396	140	4.6	99	21	0.75	82.2	4.1	0.03	29	362	0	0.75	0	0						0	0	0	0		0	0	2
431	1	F	0	56	3580	11.9	132	60.4	33.5	1.80299	136	4	97	13	0.78	85.3	3.8	1.8	29	418	0	0.78	0	0						0	0	0	0		1	0	2
535	1	F	0	59	4620	11.7	206	63	32.3	1.95046	141	3.7	101	17	0.6	100.1	4.1	1.1	29	400	1	0.72	0.12	0						0	0	0	0		0	0	2
44	1	F	0	69	5010	11.7	562	55.5	32.5	1.70769	141	4.7	102	11	0.75	81.6	3.7	0.8	28	446	1	0.9	0.15	0						0	0	0	0		0	0	1
107	1	F	0	45	4450	11.6	215	54.6	33.7	1.62018	141	4	104	9	0.63	108.7	4	0.03	28	294	0	0.63	0	0						0	0	0	0		0	0	0
190	1	F	0	54	3540	11.9	216	45.5	41.2	1.10437	140	4	100	12	0.66	100.5	4.4	0.1	28	426	0	0.72	0.06	0						0	0	0	0		0	0	0
243	1	F	0	37	6310	13.3	223	60.6	31.9	1.89969	140	5	104	11	0.48	125.7	4.3	0.03	28	254	0	0.48	0	0						0	0	0	0		0	0	0
295	1	F	0	70	7570	9.9	298	69.2	22.9	3.02183	142	4.4	101	15	0.7	88.1	4.1	0.5	27	258	1	0.7	0	0						0	0	0	0		0	1	1
355	1	M	1	87	3840	11.3	103	64.1	26.3	2.43726	141	3.6	103	14	0.88	77.2	4	1.2	27	574	1	1.04	0.16	0					1.99	0	1	0	1		0	0	1
368	1	F	0	51	2030	12.1	198	34.9	54.7	0.638026	143	4.4	101	15	0.69	101.1	4.4	0.3	27	380	1	0.7	0.01	0						0	0	0	0		0	0	2
419	1	F	0	62	3690	12.9	157	57.2	31.7	1.80442	142	3.5	102	13	0.6	98	3.3	1.9	27	748	1	0.68	0.08	0						0	0	0	0		0	0	1
459	1	F	0	45	3820	13	332	32.7	52.6	0.621673	138	4.1	99	10	0.6	110.4	4.1	0.2	27	484	1	0.6	0	0						0	0	0	0		0	0	2
462	1	M	1	55	4560	13.8	193	68.7	23	2.98696	138	4	94	15	0.88	96.7	3.7	10	27	466	1	0.88	0	0						0	0	0	0		1	0	1
525	1	F	0	49	5060	12.8	192	60	27.3	2.1978	142	4	104	8	0.65	104.6	4	1.4	27	422	0	0.65	0	0						0	0	0	0		0	0	0
695	2	F	0	58	4820	13.7	321	55.2	32.8	1.68293	140	4.4	102	13	0.48	108.5	4.1	0.1	27	418	0	0.48	0	0						0	0	0	0		0	0	0
570	1	F	0	62	4840	11.3	155	53.7	40.9	1.31296	143	3.9	106	13	0.53	102.1	3.9	0.1	26	432	0	0.76	0.23	0						0	0	0	0		0	0	2
617	1	F	0	55	2750	11.6	183	50.2	42.9	1.17016	142	4	102	17	0.64	100.8	3.7	0.7	26	398	0	0.71	0.07	0					0.9	0	0	0	0		0	0	0
701	1	M	1	68	5350	14.6	323	72.6	15.9	4.56604	136	4.7	99	17	1.15	65	3.7	3.3	26	608	1	1.18	0.03	0						0	0	0	0		1	0	1
572	1	F	0	33	6840	12.8	182	67.3	26.9	2.50186	141	3.9	109	15	0.53	125.2	4.3	0.03	25.9	367.4	0	0.53	0	0						0	0	0	0		0	0	0
285	1	F	0	76	6040	10.9	424	65.5	20.9	3.13397	141	5.1	104	20	0.91	61.5	3.9	0.2	25	464	1	1.02	0.11	0						0	0	0	0		1	0	1
523	1	F	0	25	3370	12.4	188	57.8	30.9	1.87055	141	4	104	15	0.59	127.8	4.4	0.03	25	278	0	0.61	0.02	0						0	0	0	0		0	0	0
253	1	F	0	43	4370	10.2	215	73	17.8	4.10112	141	4.1	104	9	0.78	93.4	3.9	0.03	24	234	0	0.78	0	0						0	0	0	0		0	0	0
308	1	F	0	80	4550	8.2	247	75.6	6.6	11.4545	139	4.3	101	23	1.39	35.8	2.8	4.4	24	342	1	1.39	0	0						0	0	0	0		0	0	1
22	0	F	0	64	3160	12.9	153	46.9	42.7	1.09836	138	4.1	97	12	0.89	68.7	4	4	23	438	1	0.73	-0.16	0					0.73	0	0	0	0		0	1	1
320	1	M	1	81	11110	15.3	234	86	5	17.2	141	4.5	101	17	0.89	80.2	3.5	8.4	23	496	0	0.89	0	0						0	0	0	0		1	1	2
383	1	M	1	33	3790	14.8	178	42.5	45.4	0.936123	142	4.2	99	17	1.1	87.7	4.3	0.2	23	280	0	1.1	0	0						0	0	0	0		0	0	0
663	1	F	0	91	7380	11.7	430	68.5	18.6	3.6828	137	3.9	99	9	0.75	69.9	3.1	1	23	344	0	0.83	0.08	0					0.83	0	0	0	0		1	0	2
301	1	M	1	68	5190	14.4	183	57.8	28.3	2.0424	140	4.7	100	12	0.77	93.2	4.3	0.03	22	420	0	0.79	0.02	0						0	0	0	0		0	0	2
684	2	M	1	22	9020	14.6	226	69.9	20.8	3.36058	142	3.8	100	13	0.76	129.5	4.1	6	22	370	0	0.81	0.05	0						0	0	0	0		0	0	0
26	0	M	1	77	5350	11.8	67	66.7	26	2.56538	141	4.3	105	15	0.99	73.2	3.6	4.2	21	310	1	1.31	0.32	1	1	0	0.69	1	1.72	0	1	1	0		1	1	1
699	1	F	0	86	7520	13	252	64.9	23.9	2.71548	141	4.4	102	14	0.45	91	3.9	0.2	21	312	0	0.52	0.07	0						0	0	0	0		0	0	2
549	1	F	0	49	3580	13.8	188	54.4	31	1.75484	141	4.4	102	9	0.55	110.5	3.5	2.4	20	526	1	0.65	0.1	0						0	0	0	0		0	0	2
45	1	M	1	52	7420	11.6	438	77.7	14.4	5.39583	139	4.4	98	23	0.64	112.6	4	0.2	19	248	1	0.73	0.09	0					0.73	0	1	0	0		1	1	1
255	1	F	0	59	6760	9.7	243	72.7	15.5	4.69032	137	3.7	97	12	0.59	100.6	3.5	1.2	19	264	1	0.59	0	0						0	0	0	0		0	0	2
476	1	F	0	36	7970	11.9	236	73.4	18.2	4.03297	136	4.2	99	8	0.43	131.3	3.7	0.2	18	296	0	0.43	0	0						0	0	0	0		0	0	0
631	1	F	0	89	9610	9.4	202	49.1	44.7	1.09843	140	4.4	102	49	2.04	21.1	3.3	0.4	16	402	0	2.04	0	0					2.04	0	0	0	0		0	0	2
49	1	M	1	70	5760	11.6	191	66.3	22.4	2.95982	133	2	90	9	0.68	96.8	2.7	8.3	14	636	0	0.68	0	0						0	0	0	0		1	0	2
630	1	F	0	85	6630	10	108	35.6	14.6	2.43836	136	3.8	95	8	0.46	91	3.4	5.4	14	344	1	0.57	0.11	0					0.94	0	1	0	0		1	1	1
2	0	F	0	40	4220	11.9	138	49.4	45.7	1.08096	137	3.3	101	7	0.86	84.8	3.7	11.9			1	0.77	-0.09	0					0.86	0	0	0	0		0	0	2
6	0	M	1	86	8060	12.8	193	74.4	15.3	4.86275	136	4	102	24	1.5	41.6	3.3	8		642	0	1.32	-0.18	0					1.32	0	0	0	0		0	1	2
8	0	F	0	82	14100	12.3	175	82.3	10.2	8.06863	132	5.2	100	70	2.7	15.8	3.2	8.5			1	3.36	0.66	1	3	1		0	5.48	1	1	1	1	pneumonia	1	0	1
21	0	F	0	38	4160	13.2	259	38.7	47.1	0.821656	136	3.9	100	8	0.57	118	4.3	0.1			1	0.57	0	0					0.57	0	0	0	0		0	0	2
23	0	M	1	72	6840	11.6	221	71.5	19.3	3.70466	137	4.1	100	18	1.24	57.7	3.5	12.4			1	3.36	2.12	1	3	1		0	8.21	1	1	1	1		1	1	1
28	0	F	0	78	5480	12.9	120	68.7	19.3	3.55959	143	3.9	103	7	0.73	79.1	3.8	0.8			0	0.71	-0.02	0					0.73	0	0	0	0		1	0	2
32	0	F	0	82	5950	13.6	150	72.3	15.5	4.66452	158	3.6	117	53	0.93	57.4	3	2.1			0	0.64	-0.29	0					0.64	0	0	0	0		0	0	2
33	0	F	0	51	3660	10.7	160	62.1	27	2.3	138	3.2	102	8	0.4	121	3.4	2			1	0.59	0.19	0					0.59	0	0	0	0		0	0	2
131	1	F	0	93	6240	8.7	188	61.9	27.1	2.28413	137	4.7	101	29	1.28	36.1	4.3	0.1			1	1.46	0.18	0						0	0	0	0		1	0	1
685	2	F	0	86	22710	10.3	60	88	7.4	11.8919	142	4.7	99	88	4.91	7.5	2.2	17.4		5000	1	7	2.09	1	3	1		0	7	0	1	1	1	CRRT refuse	1	1	1
